# Supplementary material for: Regulated microexon alternative splicing in single neurons tunes synaptic function
Source: EMBO Rep. 2025 Jun 9;26(14):3640–62. doi: 10.1038/s44319-025-00493-7 (PMC12287369; doi:10.1038/s44319-025-00493-7)
Supplement: Supplementary file 2 — Source data Fig. 1 [file 44319_2025_493_MOESM2_ESM.zip › Figure1/Fig1C/Figure1C.xlsx]

## Sheet: UNC13microexontranscriptData
Whole worm	pan neuronal	ASG	ASER	AWA	ASK	DA	DD	VB	VD	AVM	PVM	PVD
85	92	12.5	0	0	6.06	100	65.21	100	88.37	77.27	88.89	100
80	90	11.46	0	6	0	75	74.36	100	82.93	100	67.65	85.71
76	92	0	29.41	0	0	93.285	80.07	100	93.18	96.19
	90.1	0	7.94	31	0	96.715	100	88.89	79.17
This table indicates the percent splicing index (PSI) of unc-13 microexon in different set of C. elegans neurons by analysing CeNGEN data
