# Supplementary material for: Regulated microexon alternative splicing in single neurons tunes synaptic function
Source: EMBO Rep. 2025 Jun 9;26(14):3640–62. doi: 10.1038/s44319-025-00493-7 (PMC12287369; doi:10.1038/s44319-025-00493-7)
Supplement: Supplementary file 3 — Source data Fig. 2 [file 44319_2025_493_MOESM3_ESM.zip]

Archive with 590 entries (590 files):
- Figure2/Fig2D/Fig2Dreadme.txt
- Figure2/Fig2E/Figure2E.xlsx
- Figure2/Fig2D/Experiment-04_VC_wildtype.tif_files/Experiment-04_z13c1x0-1388y0-1040.tif_metadata.xml
- Figure2/Fig2F/Fig2Freadme.txt
- Figure2/Fig2D/Experiment-04_VC_wildtype.tif_files/Experiment-04_z15c1x0-1388y0-1040.tif
- Figure2/Fig2D/Experiment-04_VC_wildtype.tif_files/Experiment-04_z14c1x0-1388y0-1040.tif
- Figure2/Fig2D/Experiment-04_VC_wildtype.tif_files/Experiment-04_z11c1x0-1388y0-1040.tif
- Figure2/Fig2D/Experiment-04_VC_wildtype.tif_files/Experiment-04_z11c1x0-1388y0-1040.tif_metadata.xml
- Figure2/Fig2A/Figure2A.xlsx
- Figure2/Fig2D/Experiment-04_VC_wildtype.tif_files/Experiment-04_z6c1x0-1388y0-1040.tif_metadata.xml
- Figure2/Fig2D/Experiment-04_VC_wildtype.tif_files/Experiment-04_z12c1x0-1388y0-1040.tif
- Figure2/Fig2D/Experiment-04_VC_wildtype.tif_files/Experiment-04_z12c1x0-1388y0-1040.tif_metadata.xml
- Figure2/Fig2D/Experiment-04_VC_wildtype.tif_files/Experiment-04_z3c1x0-1388y0-1040.tif_metadata.xml
- Figure2/Fig2C/Fig2Creadme.txt
- Figure2/Fig2D/Experiment-04_VC_wildtype.tif_files/Experiment-04_z13c1x0-1388y0-1040.tif
- Figure2/Fig2D/Experiment-04_VC_wildtype.tif_files/Experiment-04_z10c1x0-1388y0-1040.tif_metadata.xml
- Figure2/Fig2D/Experiment-04_VC_wildtype.tif_files/Experiment-04_z8c1x0-1388y0-1040.tif_metadata.xml
- Figure2/Fig2D/Experiment-04_VC_wildtype.tif_files/Experiment-04_z15c0x0-1388y0-1040.tif_metadata.xml
- Figure2/Fig2D/Experiment-04_VC_wildtype.tif_files/Experiment-04_z1c1x0-1388y0-1040.tif_metadata.xml
- Figure2/Fig2D/Experiment-04_VC_wildtype.tif_files/Experiment-04_z4c1x0-1388y0-1040.tif_metadata.xml
- Figure2/Fig2D/Experiment-04_VC_wildtype.tif_files/Experiment-04_z15c1x0-1388y0-1040.tif_metadata.xml
- Figure2/Fig2D/Experiment-04_VC_wildtype.tif_files/Experiment-04_z7c1x0-1388y0-1040.tif
- Figure2/Fig2D/Experiment-04_VC_wildtype.tif_files/Experiment-04_z4c1x0-1388y0-1040.tif
- Figure2/Fig2D/Experiment-04_VC_wildtype.tif_files/Experiment-04_z8c1x0-1388y0-1040.tif
- Figure2/Fig2D/Experiment-04_VC_wildtype.tif_files/Experiment-04_z15c0x0-1388y0-1040.tif
- Figure2/Fig2D/Experiment-383_VC_exc7_mbl1.tif_files/Experiment-383_z14c1x0-1388y0-1040.tif_metadata.xml
- Figure2/Fig2D/Experiment-383_VC_exc7_mbl1.tif_files/Experiment-383_z1c1x0-1388y0-1040.tif_metadata.xml
- Figure2/Fig2D/Experiment-04_VC_wildtype.tif_files/Experiment-04_z5c1x0-1388y0-1040.tif_metadata.xml
- Figure2/Fig2D/Experiment-04_VC_wildtype.tif_files/Experiment-04_z3c1x0-1388y0-1040.tif
- Figure2/Fig2D/Experiment-04_VC_wildtype.tif_files/Experiment-04_z10c1x0-1388y0-1040.tif
- Figure2/Fig2D/Experiment-383_VC_exc7_mbl1.tif_files/Experiment-383_z14c1x0-1388y0-1040.tif
- Figure2/Fig2D/Experiment-383_VC_exc7_mbl1.tif_files/Experiment-383_z15c1x0-1388y0-1040.tif
- Figure2/Fig2D/Experiment-04_VC_wildtype.tif_files/Experiment-04_z5c1x0-1388y0-1040.tif
- Figure2/Fig2D/Experiment-383_VC_exc7_mbl1.tif_files/Experiment-383_z8c1x0-1388y0-1040.tif_metadata.xml
- Figure2/Fig2D/Experiment-04_VC_wildtype.tif_files/Experiment-04_z9c1x0-1388y0-1040.tif_metadata.xml
- Figure2/Fig2D/Experiment-383_VC_exc7_mbl1.tif_files/Experiment-383_z15c1x0-1388y0-1040.tif_metadata.xml
- Figure2/Fig2D/Experiment-383_VC_exc7_mbl1.tif_files/Experiment-383_z7c1x0-1388y0-1040.tif_metadata.xml
- Figure2/Fig2D/Experiment-04_VC_wildtype.tif_files/Experiment-04_z0c1x0-1388y0-1040.tif_metadata.xml
- Figure2/Fig2D/Experiment-04_VC_wildtype.tif_files/Experiment-04_z7c1x0-1388y0-1040.tif_metadata.xml
- Figure2/Fig2D/Experiment-383_VC_exc7_mbl1.tif_files/Experiment-383_z7c1x0-1388y0-1040.tif
- Figure2/Fig2D/Experiment-04_VC_wildtype.tif_files/Experiment-04_z2c1x0-1388y0-1040.tif
- Figure2/Fig2D/Experiment-383_VC_exc7_mbl1.tif_files/Experiment-383_z6c1x0-1388y0-1040.tif_metadata.xml
- Figure2/Fig2D/Experiment-04_VC_wildtype.tif_files/Experiment-04_z2c1x0-1388y0-1040.tif_metadata.xml
- Figure2/Fig2D/Experiment-04_VC_wildtype.tif_files/Experiment-04_z7c0x0-1388y0-1040.tif_metadata.xml
- Figure2/Fig2D/Experiment-04_VC_wildtype.tif_files/Experiment-04_z3c0x0-1388y0-1040.tif_metadata.xml
- Figure2/Fig2D/Experiment-383_VC_exc7_mbl1.tif_files/Experiment-383_z9c1x0-1388y0-1040.tif_metadata.xml
- Figure2/Fig2D/Experiment-04_VC_wildtype.tif_files/Experiment-04_z2c0x0-1388y0-1040.tif
- Figure2/Fig2D/Experiment-383_VC_exc7_mbl1.tif_files/Experiment-383_z11c1x0-1388y0-1040.tif_metadata.xml
- Figure2/Fig2D/Experiment-04_VC_wildtype.tif_files/Experiment-04_z9c1x0-1388y0-1040.tif
- Figure2/Fig2D/Experiment-04_VC_wildtype.tif_files/Experiment-04_z14c1x0-1388y0-1040.tif_metadata.xml
- Figure2/Fig2D/Experiment-04_VC_wildtype.tif_files/Experiment-04_z6c0x0-1388y0-1040.tif
- Figure2/Fig2D/Experiment-04_VC_wildtype.tif_files/Experiment-04_z11c0x0-1388y0-1040.tif_metadata.xml
- Figure2/Fig2D/Experiment-04_VC_wildtype.tif_files/Experiment-04_z14c0x0-1388y0-1040.tif_metadata.xml
- Figure2/Fig2D/Experiment-04_VC_wildtype.tif_files/Experiment-04_z6c1x0-1388y0-1040.tif
- Figure2/Fig2D/Experiment-04_VC_wildtype.tif_files/Experiment-04_z9c0x0-1388y0-1040.tif
- Figure2/Fig2D/Experiment-383_VC_exc7_mbl1.tif_files/Experiment-383_z2c1x0-1388y0-1040.tif
- Figure2/Fig2D/Experiment-04_VC_wildtype.tif_files/Experiment-04_z0c1x0-1388y0-1040.tif
- Figure2/Fig2D/Experiment-383_VC_exc7_mbl1.tif_files/Experiment-383_z12c1x0-1388y0-1040.tif_metadata.xml
- Figure2/Fig2D/Experiment-04_VC_wildtype.tif_files/Experiment-04_z6c0x0-1388y0-1040.tif_metadata.xml
- Figure2/Fig2D/Experiment-383_VC_exc7_mbl1.tif_files/Experiment-383_z12c1x0-1388y0-1040.tif
- Figure2/Fig2D/Experiment-383_VC_exc7_mbl1.tif_files/Experiment-383_z0c1x0-1388y0-1040.tif_metadata.xml
- Figure2/Fig2D/Experiment-383_VC_exc7_mbl1.tif_files/Experiment-383_z0c1x0-1388y0-1040.tif
- Figure2/Fig2D/Experiment-04_VC_wildtype.tif_files/Experiment-04_z1c1x0-1388y0-1040.tif
- Figure2/Fig2D/Experiment-383_VC_exc7_mbl1.tif_files/Experiment-383_z5c1x0-1388y0-1040.tif
- Figure2/Fig2D/Experiment-04_VC_wildtype.tif_files/Experiment-04_z12c0x0-1388y0-1040.tif
- Figure2/Fig2D/Experiment-04_VC_wildtype.tif_files/Experiment-04_z12c0x0-1388y0-1040.tif_metadata.xml
- Figure2/Fig2D/Experiment-04_VC_wildtype.tif_files/Experiment-04_z5c0x0-1388y0-1040.tif
- Figure2/Fig2D/Experiment-04_VC_wildtype.tif_files/Experiment-04_z13c0x0-1388y0-1040.tif
- Figure2/Fig2D/Experiment-383_VC_exc7_mbl1.tif_files/Experiment-383_z13c1x0-1388y0-1040.tif_metadata.xml
- Figure2/Fig2D/Experiment-383_VC_exc7_mbl1.tif_files/Experiment-383_z6c1x0-1388y0-1040.tif
- Figure2/Fig2D/Experiment-383_VC_exc7_mbl1.tif_files/Experiment-383_z9c1x0-1388y0-1040.tif
- Figure2/Fig2D/Experiment-383_VC_exc7_mbl1.tif_files/Experiment-383_z3c1x0-1388y0-1040.tif
- Figure2/Fig2D/Experiment-383_VC_exc7_mbl1.tif_files/Experiment-383_z5c1x0-1388y0-1040.tif_metadata.xml
- Figure2/Fig2D/Experiment-04_VC_wildtype.tif_files/Experiment-04_z8c0x0-1388y0-1040.tif
- Figure2/Fig2D/Experiment-383_VC_exc7_mbl1.tif_files/Experiment-383_z10c1x0-1388y0-1040.tif_metadata.xml
- Figure2/Fig2D/Experiment-04_VC_wildtype.tif_files/Experiment-04_z11c0x0-1388y0-1040.tif
- Figure2/Fig2D/Experiment-383_VC_exc7_mbl1.tif_files/Experiment-383_z13c1x0-1388y0-1040.tif
- Figure2/Fig2D/Experiment-383_VC_exc7_mbl1.tif_files/Experiment-383_z11c1x0-1388y0-1040.tif
- Figure2/Fig2D/Experiment-04_VC_wildtype.tif_files/Experiment-04_z4c0x0-1388y0-1040.tif_metadata.xml
- Figure2/Fig2D/Experiment-04_VC_wildtype.tif_files/Experiment-04_z9c0x0-1388y0-1040.tif_metadata.xml
- Figure2/Fig2D/Experiment-04_VC_wildtype.tif_files/Experiment-04_z5c0x0-1388y0-1040.tif_metadata.xml
- Figure2/Fig2D/Experiment-383_VC_exc7_mbl1.tif_files/Experiment-383_z3c1x0-1388y0-1040.tif_metadata.xml
- Figure2/Fig2D/Experiment-04_VC_wildtype.tif_files/Experiment-04_z2c0x0-1388y0-1040.tif_metadata.xml
- Figure2/Fig2D/Experiment-383_VC_exc7_mbl1.tif_files/Experiment-383_z2c1x0-1388y0-1040.tif_metadata.xml
- Figure2/Fig2D/Experiment-04_VC_wildtype.tif_files/Experiment-04_z4c0x0-1388y0-1040.tif
- Figure2/Fig2D/Experiment-04_VC_wildtype.tif_files/Experiment-04_z7c0x0-1388y0-1040.tif
- Figure2/Fig2D/Experiment-383_VC_exc7_mbl1.tif_files/Experiment-383_z1c1x0-1388y0-1040.tif
- Figure2/Fig2D/Experiment-383_VC_exc7_mbl1.tif_files/Experiment-383_z10c1x0-1388y0-1040.tif
- Figure2/Fig2D/Experiment-383_VC_exc7_mbl1.tif_files/Experiment-383_z4c1x0-1388y0-1040.tif
- Figure2/Fig2D/Experiment-383_VC_exc7_mbl1.tif_files/Experiment-383_z4c1x0-1388y0-1040.tif_metadata.xml
- Figure2/Fig2D/Experiment-04_VC_wildtype.tif_files/Experiment-04_z8c0x0-1388y0-1040.tif_metadata.xml
- Figure2/Fig2D/Experiment-04_VC_wildtype.tif_files/Experiment-04_z14c0x0-1388y0-1040.tif
- Figure2/Fig2D/Experiment-383_VC_exc7_mbl1.tif_files/Experiment-383_z12c0x0-1388y0-1040.tif_metadata.xml
- Figure2/Fig2D/Experiment-04_VC_wildtype.tif_files/Experiment-04_z10c0x0-1388y0-1040.tif
- Figure2/Fig2D/Experiment-04_VC_wildtype.tif_files/Experiment-04_z0c0x0-1388y0-1040.tif
- Figure2/Fig2D/Experiment-04_VC_wildtype.tif_files/Experiment-04_z1c0x0-1388y0-1040.tif_metadata.xml
- Figure2/Fig2D/Experiment-383_VC_exc7_mbl1.tif_files/Experiment-383_z5c0x0-1388y0-1040.tif
- Figure2/Fig2D/Experiment-04_VC_wildtype.tif_files/Experiment-04_z0c0x0-1388y0-1040.tif_metadata.xml
- Figure2/Fig2D/Experiment-04_VC_wildtype.tif_files/Experiment-04_z3c0x0-1388y0-1040.tif
- Figure2/Fig2D/Experiment-383_VC_exc7_mbl1.tif_files/Experiment-383_z8c0x0-1388y0-1040.tif
- Figure2/Fig2D/Experiment-383_VC_exc7_mbl1.tif_files/Experiment-383_z15c0x0-1388y0-1040.tif_metadata.xml
- Figure2/Fig2D/Experiment-383_VC_exc7_mbl1.tif_files/Experiment-383_z5c0x0-1388y0-1040.tif_metadata.xml
- Figure2/Fig2D/Experiment-04_VC_wildtype.tif_files/Experiment-04_z10c0x0-1388y0-1040.tif_metadata.xml
- Figure2/Fig2D/Experiment-383_VC_exc7_mbl1.tif_files/Experiment-383_z14c0x0-1388y0-1040.tif
- Figure2/Fig2D/Experiment-383_VC_exc7_mbl1.tif_files/Experiment-383_z14c0x0-1388y0-1040.tif_metadata.xml
- Figure2/Fig2D/Experiment-383_VC_exc7_mbl1.tif_files/Experiment-383_z10c0x0-1388y0-1040.tif_metadata.xml
- Figure2/Fig2D/Experiment-383_VC_exc7_mbl1.tif_files/Experiment-383_z12c0x0-1388y0-1040.tif
- Figure2/Fig2D/Experiment-383_VC_exc7_mbl1.tif_files/Experiment-383_z4c0x0-1388y0-1040.tif_metadata.xml
- Figure2/Fig2D/Experiment-04_VC_wildtype.tif_files/Experiment-04_z1c0x0-1388y0-1040.tif
- Figure2/Fig2D/Experiment-383_VC_exc7_mbl1.tif_files/Experiment-383_z10c0x0-1388y0-1040.tif
- Figure2/Fig2D/Experiment-383_VC_exc7_mbl1.tif_files/Experiment-383_z7c0x0-1388y0-1040.tif
- Figure2/Fig2D/Experiment-383_VC_exc7_mbl1.tif_files/Experiment-383_z8c0x0-1388y0-1040.tif_metadata.xml
- Figure2/Fig2D/Experiment-383_VC_exc7_mbl1.tif_files/Experiment-383_z15c0x0-1388y0-1040.tif
- Figure2/Fig2D/Experiment-383_VC_exc7_mbl1.tif_files/Experiment-383_z6c0x0-1388y0-1040.tif_metadata.xml
- Figure2/Fig2D/Experiment-383_VC_exc7_mbl1.tif_files/Experiment-383_z11c0x0-1388y0-1040.tif_metadata.xml
- Figure2/Fig2D/Experiment-383_VC_exc7_mbl1.tif_files/Experiment-383_z13c0x0-1388y0-1040.tif
- Figure2/Fig2D/Experiment-383_VC_exc7_mbl1.tif_files/Experiment-383_z4c0x0-1388y0-1040.tif
- Figure2/Fig2D/Experiment-383_VC_exc7_mbl1.tif_files/Experiment-383_z1c0x0-1388y0-1040.tif_metadata.xml
- Figure2/Fig2D/Experiment-383_VC_exc7_mbl1.tif_files/Experiment-383_z11c0x0-1388y0-1040.tif
- Figure2/Fig2D/Experiment-04_VC_wildtype.tif_files/Experiment-04_z13c0x0-1388y0-1040.tif_metadata.xml
- Figure2/Fig2D/Experiment-383_VC_exc7_mbl1.tif_files/Experiment-383_z13c0x0-1388y0-1040.tif_metadata.xml
- Figure2/Fig2D/Experiment-383_VC_exc7_mbl1.tif_files/Experiment-383_z9c0x0-1388y0-1040.tif_metadata.xml
- Figure2/Fig2D/Experiment-383_VC_exc7_mbl1.tif_files/Experiment-383_z7c0x0-1388y0-1040.tif_metadata.xml
- Figure2/Fig2D/Experiment-383_VC_exc7_mbl1.tif_files/Experiment-383_z3c0x0-1388y0-1040.tif_metadata.xml
- Figure2/Fig2D/Experiment-383_VC_exc7_mbl1.tif_files/Experiment-383_z6c0x0-1388y0-1040.tif
- Figure2/Fig2F/Experiment-01prp40_NR.tif_files/Experiment-01_z8c1x0-1388y0-1040.tif_metadata.xml
- Figure2/Fig2F/Experiment-01prp40_NR.tif_files/Experiment-01_z10c1x0-1388y0-1040.tif
- Figure2/Fig2F/Experiment-01prp40_NR.tif_files/Experiment-01_z6c1x0-1388y0-1040.tif_metadata.xml
- Figure2/Fig2F/Experiment-01prp40_NR.tif_files/Experiment-01_z2c1x0-1388y0-1040.tif
- Figure2/Fig2D/Experiment-383_VC_exc7_mbl1.tif_files/Experiment-383_z2c0x0-1388y0-1040.tif_metadata.xml
- Figure2/Fig2F/Experiment-01prp40_NR.tif_files/Experiment-01_z4c1x0-1388y0-1040.tif_metadata.xml
- Figure2/Fig2F/Experiment-01prp40_NR.tif_files/Experiment-01_z10c1x0-1388y0-1040.tif_metadata.xml
- Figure2/Fig2D/Experiment-383_VC_exc7_mbl1.tif_files/Experiment-383_z1c0x0-1388y0-1040.tif
- Figure2/Fig2F/Experiment-01prp40_NR.tif_files/Experiment-01_z0c1x0-1388y0-1040.tif_metadata.xml
- Figure2/Fig2F/Experiment-01prp40_NR.tif_files/Experiment-01_z7c1x0-1388y0-1040.tif
- Figure2/Fig2F/Experiment-01prp40_NR.tif_files/Experiment-01_z4c1x0-1388y0-1040.tif
- Figure2/Fig2F/Experiment-01prp40_NR.tif_files/Experiment-01_z1c1x0-1388y0-1040.tif_metadata.xml
- Figure2/Fig2D/Experiment-383_VC_exc7_mbl1.tif_files/Experiment-383_z8c1x0-1388y0-1040.tif
- Figure2/Fig2F/Experiment-01prp40_NR.tif_files/Experiment-01_z0c1x0-1388y0-1040.tif
- Figure2/Fig2F/Experiment-01prp40_NR.tif_files/Experiment-01_z2c1x0-1388y0-1040.tif_metadata.xml
- Figure2/Fig2D/Experiment-383_VC_exc7_mbl1.tif_files/Experiment-383_z9c0x0-1388y0-1040.tif
- Figure2/Fig2F/Experiment-01prp40_NR.tif_files/Experiment-01_z9c1x0-1388y0-1040.tif_metadata.xml
- Figure2/Fig2F/Experiment-01prp40_NR.tif_files/Experiment-01_z5c1x0-1388y0-1040.tif
- Figure2/Fig2D/Experiment-383_VC_exc7_mbl1.tif_files/Experiment-383_z0c0x0-1388y0-1040.tif
- Figure2/Fig2D/Experiment-383_VC_exc7_mbl1.tif_files/Experiment-383_z2c0x0-1388y0-1040.tif
- Figure2/Fig2D/Experiment-383_VC_exc7_mbl1.tif_files/Experiment-383_z3c0x0-1388y0-1040.tif
- Figure2/Fig2D/Experiment-383_VC_exc7_mbl1.tif_files/Experiment-383_z0c0x0-1388y0-1040.tif_metadata.xml
- Figure2/Fig2F/Experiment-01prp40_NR.tif_files/Experiment-01_z7c1x0-1388y0-1040.tif_metadata.xml
- Figure2/Fig2F/Experiment-01prp40_NR.tif_files/Experiment-01_z9c1x0-1388y0-1040.tif
- Figure2/Fig2F/Experiment-01prp40_NR.tif_files/Experiment-01_z3c1x0-1388y0-1040.tif_metadata.xml
- Figure2/Fig2F/Experiment-01prp40_NR.tif_files/Experiment-01_z1c1x0-1388y0-1040.tif
- Figure2/Fig2F/Experiment-01prp40_NR.tif_files/Experiment-01_z6c1x0-1388y0-1040.tif
- Figure2/Fig2F/Experiment-01prp40_NR.tif_files/Experiment-01_z7c0x0-1388y0-1040.tif
- Figure2/Fig2F/Experiment-01prp40_NR.tif_files/Experiment-01_z6c0x0-1388y0-1040.tif
- Figure2/Fig2F/Experiment-01prp40_NR.tif_files/Experiment-01_z7c0x0-1388y0-1040.tif_metadata.xml
- Figure2/Fig2D/Experiment-77_VC_mbl1.tif_files/Experiment-77_z9c1x0-1388y0-1040.tif_metadata.xml
- Figure2/Fig2F/Experiment-01prp40_NR.tif_files/Experiment-01_z1c0x0-1388y0-1040.tif
- Figure2/Fig2C/RTPCR_UNC13microexon.tif
- Figure2/Fig2D/Experiment-77_VC_mbl1.tif_files/Experiment-77_z6c1x0-1388y0-1040.tif_metadata.xml
- Figure2/Fig2F/Experiment-01prp40_NR.tif_files/Experiment-01_z10c0x0-1388y0-1040.tif_metadata.xml
- Figure2/Fig2D/Experiment-77_VC_mbl1.tif_files/Experiment-77_z6c1x0-1388y0-1040.tif
- Figure2/Fig2F/Experiment-01prp40_NR.tif_files/Experiment-01_z5c1x0-1388y0-1040.tif_metadata.xml
- Figure2/Fig2F/Experiment-01prp40_NR.tif_files/Experiment-01_z2c0x0-1388y0-1040.tif
- Figure2/Fig2F/Experiment-01prp40_NR.tif_files/Experiment-01_z4c0x0-1388y0-1040.tif_metadata.xml
- Figure2/Fig2D/Experiment-77_VC_mbl1.tif_files/Experiment-77_z8c1x0-1388y0-1040.tif_metadata.xml
- Figure2/Fig2D/Experiment-77_VC_mbl1.tif_files/Experiment-77_z9c1x0-1388y0-1040.tif
- Figure2/Fig2F/Experiment-01prp40_NR.tif_files/Experiment-01_z3c1x0-1388y0-1040.tif
- Figure2/Fig2F/Experiment-01prp40_NR.tif_files/Experiment-01_z3c0x0-1388y0-1040.tif
- Figure2/Fig2F/Experiment-01prp40_NR.tif_files/Experiment-01_z3c0x0-1388y0-1040.tif_metadata.xml
- Figure2/Fig2F/Experiment-01prp40_NR.tif_files/Experiment-01_z10c0x0-1388y0-1040.tif
- Figure2/Fig2F/Experiment-01prp40_NR.tif_files/Experiment-01_z8c1x0-1388y0-1040.tif
- Figure2/Fig2D/Experiment-77_VC_mbl1.tif_files/Experiment-77_z10c1x0-1388y0-1040.tif_metadata.xml
- Figure2/Fig2D/Experiment-77_VC_mbl1.tif_files/Experiment-77_z5c1x0-1388y0-1040.tif_metadata.xml
- Figure2/Fig2D/Experiment-77_VC_mbl1.tif_files/Experiment-77_z8c1x0-1388y0-1040.tif
- Figure2/Fig2D/Experiment-77_VC_mbl1.tif_files/Experiment-77_z0c1x0-1388y0-1040.tif_metadata.xml
- Figure2/Fig2F/Experiment-01prp40_NR.tif_files/Experiment-01_z0c0x0-1388y0-1040.tif_metadata.xml
- Figure2/Fig2F/Experiment-01prp40_NR.tif_files/Experiment-01_z5c0x0-1388y0-1040.tif
- Figure2/Fig2F/Experiment-01prp40_NR.tif_files/Experiment-01_z8c0x0-1388y0-1040.tif
- Figure2/Fig2D/Experiment-77_VC_mbl1.tif_files/Experiment-77_z7c1x0-1388y0-1040.tif_metadata.xml
- Figure2/Fig2D/Experiment-77_VC_mbl1.tif_files/Experiment-77_z7c0x0-1388y0-1040.tif_metadata.xml
- Figure2/Fig2F/Experiment-01prp40_NR.tif_files/Experiment-01_z8c0x0-1388y0-1040.tif_metadata.xml
- Figure2/Fig2F/Experiment-01prp40_NR.tif_files/Experiment-01_z9c0x0-1388y0-1040.tif
- Figure2/Fig2F/Experiment-01prp40_NR.tif_files/Experiment-01_z6c0x0-1388y0-1040.tif_metadata.xml
- Figure2/Fig2D/Experiment-77_VC_mbl1.tif_files/Experiment-77_z7c1x0-1388y0-1040.tif
- Figure2/Fig2D/Experiment-77_VC_mbl1.tif_files/Experiment-77_z3c1x0-1388y0-1040.tif
- Figure2/Fig2F/Experiment-01prp40_NR.tif_files/Experiment-01_z1c0x0-1388y0-1040.tif_metadata.xml
- Figure2/Fig2D/Experiment-77_VC_mbl1.tif_files/Experiment-77_z10c1x0-1388y0-1040.tif
- Figure2/Fig2F/Experiment-01prp40_NR.tif_files/Experiment-01_z2c0x0-1388y0-1040.tif_metadata.xml
- Figure2/Fig2D/Experiment-77_VC_mbl1.tif_files/Experiment-77_z9c0x0-1388y0-1040.tif_metadata.xml
- Figure2/Fig2D/Experiment-77_VC_mbl1.tif_files/Experiment-77_z2c1x0-1388y0-1040.tif_metadata.xml
- Figure2/Fig2D/Experiment-77_VC_mbl1.tif_files/Experiment-77_z9c0x0-1388y0-1040.tif
- Figure2/Fig2F/Experiment-01prp40_NR.tif_files/Experiment-01_z9c0x0-1388y0-1040.tif_metadata.xml
- Figure2/Fig2D/Experiment-77_VC_mbl1.tif_files/Experiment-77_z7c0x0-1388y0-1040.tif
- Figure2/Fig2D/Experiment-77_VC_mbl1.tif_files/Experiment-77_z10c0x0-1388y0-1040.tif_metadata.xml
- Figure2/Fig2D/Experiment-77_VC_mbl1.tif_files/Experiment-77_z2c0x0-1388y0-1040.tif_metadata.xml
- Figure2/Fig2F/Experiment-01prp40_NR.tif_files/Experiment-01_z4c0x0-1388y0-1040.tif
- Figure2/Fig2F/Experiment-01prp40_NR.tif_files/Experiment-01_z0c0x0-1388y0-1040.tif
- Figure2/Fig2D/Experiment-77_VC_mbl1.tif_files/Experiment-77_z0c1x0-1388y0-1040.tif
- Figure2/Fig2D/Experiment-77_VC_mbl1.tif_files/Experiment-77_z8c0x0-1388y0-1040.tif_metadata.xml
- Figure2/Fig2D/Experiment-77_VC_mbl1.tif_files/Experiment-77_z6c0x0-1388y0-1040.tif
- Figure2/Fig2D/Experiment-77_VC_mbl1.tif_files/Experiment-77_z5c0x0-1388y0-1040.tif_metadata.xml
- Figure2/Fig2D/Experiment-77_VC_mbl1.tif_files/Experiment-77_z2c1x0-1388y0-1040.tif
- Figure2/Fig2D/Experiment-77_VC_mbl1.tif_files/Experiment-77_z4c1x0-1388y0-1040.tif_metadata.xml
- Figure2/Fig2D/Experiment-77_VC_mbl1.tif_files/Experiment-77_z3c1x0-1388y0-1040.tif_metadata.xml
- Figure2/Fig2D/Experiment-77_VC_mbl1.tif_files/Experiment-77_z4c1x0-1388y0-1040.tif
- Figure2/Fig2D/Experiment-77_VC_mbl1.tif_files/Experiment-77_z0c0x0-1388y0-1040.tif_metadata.xml
- Figure2/Fig2D/Experiment-77_VC_mbl1.tif_files/Experiment-77_z3c0x0-1388y0-1040.tif_metadata.xml
- Figure2/Fig2D/Experiment-77_VC_mbl1.tif_files/Experiment-77_z5c0x0-1388y0-1040.tif
- Figure2/Fig2F/Experiment-01prp40_NR.tif_files/Experiment-01_z5c0x0-1388y0-1040.tif_metadata.xml
- Figure2/Fig2D/Experiment-77_VC_mbl1.tif_files/Experiment-77_z1c0x0-1388y0-1040.tif_metadata.xml
- Figure2/Fig2D/Experiment-77_VC_mbl1.tif_files/Experiment-77_z4c0x0-1388y0-1040.tif_metadata.xml
- Figure2/Fig2D/Experiment-77_VC_mbl1.tif_files/Experiment-77_z10c0x0-1388y0-1040.tif
- Figure2/Fig2D/Experiment-04_VC_wildtype.tif_files/processed/merge2.tif
- Figure2/Fig2D/Experiment-77_VC_mbl1.tif_files/Experiment-77_z1c1x0-1388y0-1040.tif_metadata.xml
- Figure2/Fig2D/Experiment-77_VC_mbl1.tif_files/Experiment-77_z8c0x0-1388y0-1040.tif
- Figure2/Fig2D/Experiment-77_VC_mbl1.tif_files/Experiment-77_z1c1x0-1388y0-1040.tif
- Figure2/Fig2D/Experiment-04_VC_wildtype.tif_files/processed/VC1green2.tif
- Figure2/Fig2D/Experiment-04_VC_wildtype.tif_files/processed/MAX_Experiment-04red.tif_files.tif
- Figure2/Fig2D/Experiment-19_VC_exc7.tif_files/Experiment-19_z4c1x0-1388y0-1040.tif_metadata.xml
- Figure2/Fig2D/Experiment-77_VC_mbl1.tif_files/Experiment-77_z0c0x0-1388y0-1040.tif
- Figure2/Fig2D/Experiment-77_VC_mbl1.tif_files/Experiment-77_z1c0x0-1388y0-1040.tif
- Figure2/Fig2D/Experiment-04_VC_wildtype.tif_files/processed/MAX_Experiment-04green.tif_files.tif
- Figure2/Fig2D/Experiment-04_VC_wildtype.tif_files/processed/vc.tif
- Figure2/Fig2D/Experiment-77_VC_mbl1.tif_files/Experiment-77_z2c0x0-1388y0-1040.tif
- Figure2/Fig2D/Experiment-77_VC_mbl1.tif_files/Experiment-77_z4c0x0-1388y0-1040.tif
- Figure2/Fig2D/Experiment-19_VC_exc7.tif_files/Experiment-19_z13c1x0-1388y0-1040.tif
- Figure2/Fig2D/Experiment-19_VC_exc7.tif_files/Experiment-19_z6c1x0-1388y0-1040.tif_metadata.xml
- Figure2/Fig2D/Experiment-77_VC_mbl1.tif_files/Experiment-77_z5c1x0-1388y0-1040.tif
- Figure2/Fig2D/Experiment-19_VC_exc7.tif_files/Experiment-19_z14c1x0-1388y0-1040.tif_metadata.xml
- Figure2/Fig2D/Experiment-19_VC_exc7.tif_files/Experiment-19_z11c1x0-1388y0-1040.tif_metadata.xml
- Figure2/Fig2D/Experiment-04_VC_wildtype.tif_files/processed/VC1red2.tif
- Figure2/Fig2D/Experiment-77_VC_mbl1.tif_files/Experiment-77_z3c0x0-1388y0-1040.tif
- Figure2/Fig2D/Experiment-19_VC_exc7.tif_files/Experiment-19_z4c1x0-1388y0-1040.tif
- Figure2/Fig2D/Experiment-19_VC_exc7.tif_files/Experiment-19_z8c1x0-1388y0-1040.tif
- Figure2/Fig2D/Experiment-19_VC_exc7.tif_files/Experiment-19_z5c1x0-1388y0-1040.tif_metadata.xml
- Figure2/Fig2D/Experiment-19_VC_exc7.tif_files/Experiment-19_z12c1x0-1388y0-1040.tif
- Figure2/Fig2D/Experiment-19_VC_exc7.tif_files/Experiment-19_z9c1x0-1388y0-1040.tif_metadata.xml
- Figure2/Fig2D/Experiment-19_VC_exc7.tif_files/Experiment-19_z9c0x0-1388y0-1040.tif
- Figure2/Fig2D/Experiment-19_VC_exc7.tif_files/Experiment-19_z3c1x0-1388y0-1040.tif_metadata.xml
- Figure2/Fig2D/Experiment-19_VC_exc7.tif_files/Experiment-19_z14c1x0-1388y0-1040.tif
- Figure2/Fig2D/Experiment-19_VC_exc7.tif_files/Experiment-19_z9c0x0-1388y0-1040.tif_metadata.xml
- Figure2/Fig2D/Experiment-19_VC_exc7.tif_files/Experiment-19_z11c1x0-1388y0-1040.tif
- Figure2/Fig2D/Experiment-19_VC_exc7.tif_files/Experiment-19_z6c1x0-1388y0-1040.tif
- Figure2/Fig2D/Experiment-19_VC_exc7.tif_files/Experiment-19_z7c1x0-1388y0-1040.tif
- Figure2/Fig2D/Experiment-19_VC_exc7.tif_files/Experiment-19_z13c1x0-1388y0-1040.tif_metadata.xml
- Figure2/Fig2D/Experiment-19_VC_exc7.tif_files/Experiment-19_z14c0x0-1388y0-1040.tif_metadata.xml
- Figure2/Fig2D/Experiment-19_VC_exc7.tif_files/Experiment-19_z10c1x0-1388y0-1040.tif
- Figure2/Fig2D/Experiment-19_VC_exc7.tif_files/Experiment-19_z12c1x0-1388y0-1040.tif_metadata.xml
- Figure2/Fig2D/Experiment-19_VC_exc7.tif_files/Experiment-19_z3c1x0-1388y0-1040.tif
- Figure2/Fig2D/Experiment-19_VC_exc7.tif_files/Experiment-19_z9c1x0-1388y0-1040.tif
- Figure2/Fig2D/Experiment-19_VC_exc7.tif_files/Experiment-19_z10c0x0-1388y0-1040.tif
- Figure2/Fig2D/Experiment-19_VC_exc7.tif_files/Experiment-19_z8c1x0-1388y0-1040.tif_metadata.xml
- Figure2/Fig2D/Experiment-19_VC_exc7.tif_files/Experiment-19_z7c1x0-1388y0-1040.tif_metadata.xml
- Figure2/Fig2D/Experiment-19_VC_exc7.tif_files/Experiment-19_z10c1x0-1388y0-1040.tif_metadata.xml
- Figure2/Fig2D/Experiment-19_VC_exc7.tif_files/Experiment-19_z5c0x0-1388y0-1040.tif_metadata.xml
- Figure2/Fig2D/Experiment-77_VC_mbl1.tif_files/Experiment-77_z6c0x0-1388y0-1040.tif_metadata.xml
- Figure2/Fig2D/Experiment-19_VC_exc7.tif_files/Experiment-19_z5c1x0-1388y0-1040.tif
- Figure2/Fig2D/Experiment-19_VC_exc7.tif_files/Experiment-19_z0c1x0-1388y0-1040.tif
- Figure2/Fig2D/Experiment-19_VC_exc7.tif_files/Experiment-19_z0c1x0-1388y0-1040.tif_metadata.xml
- Figure2/Fig2D/Experiment-19_VC_exc7.tif_files/Experiment-19_z2c1x0-1388y0-1040.tif_metadata.xml
- Figure2/Fig2D/Experiment-19_VC_exc7.tif_files/Experiment-19_z12c0x0-1388y0-1040.tif
- Figure2/Fig2D/Experiment-19_VC_exc7.tif_files/Experiment-19_z8c0x0-1388y0-1040.tif_metadata.xml
- Figure2/Fig2D/Experiment-19_VC_exc7.tif_files/Experiment-19_z7c0x0-1388y0-1040.tif_metadata.xml
- Figure2/Fig2D/Experiment-19_VC_exc7.tif_files/Experiment-19_z6c0x0-1388y0-1040.tif_metadata.xml
- Figure2/Fig2D/Experiment-19_VC_exc7.tif_files/Experiment-19_z14c0x0-1388y0-1040.tif
- Figure2/Fig2D/Experiment-19_VC_exc7.tif_files/Experiment-19_z1c1x0-1388y0-1040.tif
- Figure2/Fig2D/Experiment-19_VC_exc7.tif_files/Experiment-19_z12c0x0-1388y0-1040.tif_metadata.xml
- Figure2/Fig2D/Experiment-19_VC_exc7.tif_files/Experiment-19_z7c0x0-1388y0-1040.tif
- Figure2/Fig2D/Experiment-19_VC_exc7.tif_files/Experiment-19_z5c0x0-1388y0-1040.tif
- Figure2/Fig2D/Experiment-19_VC_exc7.tif_files/Experiment-19_z8c0x0-1388y0-1040.tif
- Figure2/Fig2D/Experiment-19_VC_exc7.tif_files/Experiment-19_z2c0x0-1388y0-1040.tif_metadata.xml
- Figure2/Fig2D/Experiment-19_VC_exc7.tif_files/Experiment-19_z11c0x0-1388y0-1040.tif_metadata.xml
- Figure2/Fig2D/Experiment-19_VC_exc7.tif_files/Experiment-19_z1c1x0-1388y0-1040.tif_metadata.xml
- Figure2/Fig2D/Experiment-19_VC_exc7.tif_files/Experiment-19_z3c0x0-1388y0-1040.tif
- Figure2/Fig2D/Experiment-19_VC_exc7.tif_files/Experiment-19_z13c0x0-1388y0-1040.tif_metadata.xml
- Figure2/Fig2D/Experiment-19_VC_exc7.tif_files/Experiment-19_z13c0x0-1388y0-1040.tif
- Figure2/Fig2D/Experiment-19_VC_exc7.tif_files/Experiment-19_z6c0x0-1388y0-1040.tif
- Figure2/Fig2D/Experiment-19_VC_exc7.tif_files/Experiment-19_z0c0x0-1388y0-1040.tif_metadata.xml
- Figure2/Fig2D/Experiment-19_VC_exc7.tif_files/Experiment-19_z2c0x0-1388y0-1040.tif
- Figure2/Fig2D/Experiment-19_VC_exc7.tif_files/Experiment-19_z1c0x0-1388y0-1040.tif_metadata.xml
- Figure2/Fig2D/Experiment-19_VC_exc7.tif_files/Experiment-19_z10c0x0-1388y0-1040.tif_metadata.xml
- Figure2/Fig2D/Experiment-19_VC_exc7.tif_files/Experiment-19_z0c0x0-1388y0-1040.tif
- Figure2/Fig2D/Experiment-19_VC_exc7.tif_files/Experiment-19_z11c0x0-1388y0-1040.tif
- Figure2/Fig2D/Experiment-19_VC_exc7.tif_files/Experiment-19_z2c1x0-1388y0-1040.tif
- Figure2/Fig2D/Experiment-04_VC_wildtype.tif_files/processed/Experiment-04red.tif_files.tif
- Figure2/Fig2D/Experiment-269_VC_PRP40.tif_files/Experiment-269_z3c1x0-1388y0-1040.tif_metadata.xml
- Figure2/Fig2D/Experiment-19_VC_exc7.tif_files/Experiment-19_z4c0x0-1388y0-1040.tif_metadata.xml
- Figure2/Fig2D/Experiment-269_VC_PRP40.tif_files/Experiment-269_z6c1x0-1388y0-1040.tif
- Figure2/Fig2D/Experiment-19_VC_exc7.tif_files/Experiment-19_z3c0x0-1388y0-1040.tif_metadata.xml
- Figure2/Fig2D/Experiment-04_VC_wildtype.tif_files/processed/Experiment-04green.tif_files.tif
- Figure2/Fig2D/Experiment-383_VC_exc7_mbl1.tif_files/processed/VC.tif
- Figure2/Fig2D/Experiment-19_VC_exc7.tif_files/Experiment-19_z4c0x0-1388y0-1040.tif
- Figure2/Fig2D/Experiment-383_VC_exc7_mbl1.tif_files/processed/MAX_Experiment-383green.tif_files.tif
- Figure2/Fig2D/Experiment-383_VC_exc7_mbl1.tif_files/processed/MAX_Experiment-383red.tif_files-1.tif
- Figure2/Fig2D/Experiment-19_VC_exc7.tif_files/Experiment-19_z1c0x0-1388y0-1040.tif
- Figure2/Fig2D/Experiment-269_VC_PRP40.tif_files/Experiment-269_z5c1x0-1388y0-1040.tif
- Figure2/Fig2D/Experiment-269_VC_PRP40.tif_files/Experiment-269_z10c0x0-1388y0-1040.tif_metadata.xml
- Figure2/Fig2D/Experiment-269_VC_PRP40.tif_files/Experiment-269_z8c1x0-1388y0-1040.tif_metadata.xml
- Figure2/Fig2D/Experiment-269_VC_PRP40.tif_files/Experiment-269_z11c0x0-1388y0-1040.tif_metadata.xml
- Figure2/Fig2D/Experiment-269_VC_PRP40.tif_files/Experiment-269_z6c1x0-1388y0-1040.tif_metadata.xml
[truncated: 290 more entries]
