# Supplementary material for: Regulated microexon alternative splicing in single neurons tunes synaptic function
Source: EMBO Rep. 2025 Jun 9;26(14):3640–62. doi: 10.1038/s44319-025-00493-7 (PMC12287369; doi:10.1038/s44319-025-00493-7)
Supplement: Supplementary file 3 — Source data Fig. 2 [file 44319_2025_493_MOESM3_ESM.zip › Figure2/Fig2E/Figure2E.xlsx]

## Sheet: VCneuronssplicinganalysis
wt			exc-7			mbl-1			PRP-40			exc-7;mbl-1
GFP	RFP	GFP+RFP	GFP	RFP	GFP+RFP	GFP	RFP	GFP+RFP	GFP	RFP	GFP+RFP	GFP	RFP	GFP+RFP
0	1	0	0	1	0	0	0	1	1	0	0	1	0	0
0	1	0	0	1	0	0	0	1	0.86	0	0.14	0.93	0	0.07
0	1	0	0	1	0	0	0	1	0.81	0	0.19	0.88	0	0.12
0	1	0	0	1	0	0	0	1	0.8	0	0.2	0.89	0	0.11
0	1	0	0	1	0	0	0	1	0.9	0	0.1	1	0	0
0	1	0	0	1	0	0	0	1	1	0	0	1	0	0
0	1	0	0	1	0	0	0	1	1	0	0	0.92	0	0.08
0	1	0	0	1	0	0	0	1	0.88	0	0.12	0.9	0	0.1
0	1	0	0	1	0	0	0	1	0.82	0	0.18	0.93	0	0.07
0	1	0	0	1	0	0	0	1	1	0	0
Ventral cord neurons are scored for presence of GFP, RFP or both (UNC-13 microeoxn splicing reporter) in wt and different mutant backgrounds analysed by the acquired images and counted manually and presented as fraction
