# Supplementary material for: Regulated microexon alternative splicing in single neurons tunes synaptic function
Source: EMBO Rep. 2025 Jun 9;26(14):3640–62. doi: 10.1038/s44319-025-00493-7 (PMC12287369; doi:10.1038/s44319-025-00493-7)
Supplement: Supplementary file 3 — Source data Fig. 2 [file 44319_2025_493_MOESM3_ESM.zip › Figure2/Fig2A/Figure2A.xlsx]

## Sheet: unc13microexon in RBP mutants
wild type	prp-40	fust-1	tdp-1	unc-75	mec-8	fox-1	asd-1	exc-7	mbl-1	exc-7; mbl-1	unc-75; exc-7
67	3.5	89.9	82.8	71.9	94.6	81.5	78	67.5	16.7	13.7	58.3
78	2	87.8	89.6	83.7	90.1	100		71	52.6	7.1
61	4.7	88.3	79.5		70.1			54
74.5
79.6
unc-13 microexon PSI in different C. elegans RNA binding protein mutants as analysed the bulk RNA seq data for the respective mutants
