# Supplementary material for: Regulated microexon alternative splicing in single neurons tunes synaptic function
Source: EMBO Rep. 2025 Jun 9;26(14):3640–62. doi: 10.1038/s44319-025-00493-7 (PMC12287369; doi:10.1038/s44319-025-00493-7)
Supplement: Supplementary file 4 — Source data Fig. 3 [file 44319_2025_493_MOESM4_ESM.zip]

Archive with 464 entries (464 files):
- Figure3/Fig3F/Fig3Freadme.txt
- Figure3/Fig3A/Experiment-04_VC_wildtype.tif_files/Experiment-04_z15c1x0-1388y0-1040.tif
- Figure3/Fig3A/Experiment-04_VC_wildtype.tif_files/Experiment-04_z11c1x0-1388y0-1040.tif
- Figure3/Fig3A/Fig3Areadme.txt
- Figure3/Fig3A/Experiment-14_VC_upstreamdeletion.tif_files/Experiment-14_z14c1x0-1388y0-1040.tif_metadata.xml
- Figure3/Fig3A/Experiment-14_VC_upstreamdeletion.tif_files/Experiment-14_z19c1x0-1388y0-1040.tif_metadata.xml
- Figure3/Fig3F/Anti MBL1FLAG_lanedmarked.tif
- Figure3/Fig3A/Experiment-14_VC_upstreamdeletion.tif_files/Experiment-14_z15c1x0-1388y0-1040.tif_metadata.xml
- Figure3/Fig3A/Experiment-14_VC_upstreamdeletion.tif_files/Experiment-14_z11c1x0-1388y0-1040.tif_metadata.xml
- Figure3/Fig3A/Experiment-14_VC_upstreamdeletion.tif_files/Experiment-14_z10c1x0-1388y0-1040.tif_metadata.xml
- Figure3/Fig3F/AntiPRP40blot_lowexposure_lanesmarked.tif
- Figure3/Fig3D/Fig3Dreadme.txt
- Figure3/Fig3A/Experiment-04_VC_wildtype.tif_files/Experiment-04_z12c1x0-1388y0-1040.tif
- Figure3/Fig3G/Figure3G.xlsx
- Figure3/Fig3A/Experiment-04_VC_wildtype.tif_files/Experiment-04_z15c1x0-1388y0-1040.tif_metadata.xml
- Figure3/Fig3A/Experiment-14_VC_upstreamdeletion.tif_files/Experiment-14_z9c1x0-1388y0-1040.tif
- Figure3/Fig3A/Experiment-14_VC_upstreamdeletion.tif_files/Experiment-14_z17c1x0-1388y0-1040.tif
- Figure3/Fig3E/Figure3E.xlsx
- Figure3/Fig3A/Experiment-14_VC_upstreamdeletion.tif_files/Experiment-14_z13c1x0-1388y0-1040.tif_metadata.xml
- Figure3/Fig3A/Experiment-04_VC_wildtype.tif_files/Experiment-04_z14c1x0-1388y0-1040.tif_metadata.xml
- Figure3/Fig3A/Experiment-14_VC_upstreamdeletion.tif_files/Experiment-14_z10c1x0-1388y0-1040.tif
- Figure3/Fig3A/Experiment-14_VC_upstreamdeletion.tif_files/Experiment-14_z8c1x0-1388y0-1040.tif_metadata.xml
- Figure3/Fig3A/Experiment-04_VC_wildtype.tif_files/Experiment-04_z14c1x0-1388y0-1040.tif
- Figure3/Fig3A/Experiment-04_VC_wildtype.tif_files/Experiment-04_z12c1x0-1388y0-1040.tif_metadata.xml
- Figure3/Fig3A/Experiment-14_VC_upstreamdeletion.tif_files/Experiment-14_z16c1x0-1388y0-1040.tif_metadata.xml
- Figure3/Fig3A/Experiment-14_VC_upstreamdeletion.tif_files/Experiment-14_z12c1x0-1388y0-1040.tif_metadata.xml
- Figure3/Fig3A/Experiment-04_VC_wildtype.tif_files/Experiment-04_z11c1x0-1388y0-1040.tif_metadata.xml
- Figure3/Fig3F/AntiPRP40Blot1_lowexposure.tif
- Figure3/Fig3A/Experiment-14_VC_upstreamdeletion.tif_files/Experiment-14_z11c1x0-1388y0-1040.tif
- Figure3/Fig3A/Experiment-14_VC_upstreamdeletion.tif_files/Experiment-14_z16c1x0-1388y0-1040.tif
- Figure3/Fig3A/Experiment-14_VC_upstreamdeletion.tif_files/Experiment-14_z15c1x0-1388y0-1040.tif
- Figure3/Fig3A/Experiment-14_VC_upstreamdeletion.tif_files/Experiment-14_z19c1x0-1388y0-1040.tif
- Figure3/Fig3B/Figure3B.xlsx
- Figure3/Fig3F/AntiPRP40blot_highexposure_lanesmarked.tif
- Figure3/Fig3A/Experiment-14_VC_upstreamdeletion.tif_files/Experiment-14_z18c1x0-1388y0-1040.tif_metadata.xml
- Figure3/Fig3A/Experiment-04_VC_wildtype.tif_files/Experiment-04_z13c1x0-1388y0-1040.tif_metadata.xml
- Figure3/Fig3A/Experiment-14_VC_upstreamdeletion.tif_files/Experiment-14_z1c1x0-1388y0-1040.tif_metadata.xml
- Figure3/Fig3A/Experiment-14_VC_upstreamdeletion.tif_files/Experiment-14_z17c1x0-1388y0-1040.tif_metadata.xml
- Figure3/Fig3A/Experiment-14_VC_upstreamdeletion.tif_files/Experiment-14_z13c1x0-1388y0-1040.tif
- Figure3/Fig3A/Experiment-14_VC_upstreamdeletion.tif_files/Experiment-14_z9c1x0-1388y0-1040.tif_metadata.xml
- Figure3/Fig3A/Experiment-14_VC_upstreamdeletion.tif_files/Experiment-14_z16c0x0-1388y0-1040.tif_metadata.xml
- Figure3/Fig3A/Experiment-04_VC_wildtype.tif_files/Experiment-04_z1c1x0-1388y0-1040.tif_metadata.xml
- Figure3/Fig3A/Experiment-14_VC_upstreamdeletion.tif_files/Experiment-14_z14c1x0-1388y0-1040.tif
- Figure3/Fig3H/Figure3H.xlsx
- Figure3/Fig3A/Experiment-04_VC_wildtype.tif_files/Experiment-04_z3c1x0-1388y0-1040.tif_metadata.xml
- Figure3/Fig3F/AntiPRP40blotwithadjustedbrightnessANDcontrast_lowexposure.tif
- Figure3/Fig3A/Experiment-04_VC_wildtype.tif_files/Experiment-04_z9c1x0-1388y0-1040.tif
- Figure3/Fig3A/Experiment-63_VC_downstreamdeletion.tif_files/Experiment-63good_z4c1x0-1388y0-1040.tif_metadata.xml
- Figure3/Fig3A/Experiment-14_VC_upstreamdeletion.tif_files/Experiment-14_z12c1x0-1388y0-1040.tif
- Figure3/Fig3A/Experiment-14_VC_upstreamdeletion.tif_files/Experiment-14_z5c1x0-1388y0-1040.tif_metadata.xml
- Figure3/Fig3A/Experiment-04_VC_wildtype.tif_files/Experiment-04_z10c1x0-1388y0-1040.tif_metadata.xml
- Figure3/Fig3A/Experiment-04_VC_wildtype.tif_files/Experiment-04_z3c1x0-1388y0-1040.tif
- Figure3/Fig3A/Experiment-14_VC_upstreamdeletion.tif_files/Experiment-14_z18c1x0-1388y0-1040.tif
- Figure3/Fig3A/Experiment-14_VC_upstreamdeletion.tif_files/Experiment-14_z3c1x0-1388y0-1040.tif
- Figure3/Fig3A/Experiment-14_VC_upstreamdeletion.tif_files/Experiment-14_z7c1x0-1388y0-1040.tif_metadata.xml
- Figure3/Fig3A/Experiment-14_VC_upstreamdeletion.tif_files/Experiment-14_z8c1x0-1388y0-1040.tif
- Figure3/Fig3A/Experiment-04_VC_wildtype.tif_files/Experiment-04_z1c1x0-1388y0-1040.tif
- Figure3/Fig3A/Experiment-04_VC_wildtype.tif_files/Experiment-04_z15c0x0-1388y0-1040.tif_metadata.xml
- Figure3/Fig3F/AntiPRP40blot1_highexposure.tif
- Figure3/Fig3F/AntiMbl1FLAG.tif
- Figure3/Fig3A/Experiment-04_VC_wildtype.tif_files/Experiment-04_z13c1x0-1388y0-1040.tif
- Figure3/Fig3A/Experiment-04_VC_wildtype.tif_files/Experiment-04_z7c1x0-1388y0-1040.tif
- Figure3/Fig3A/Experiment-14_VC_upstreamdeletion.tif_files/Experiment-14_z16c0x0-1388y0-1040.tif
- Figure3/Fig3A/Experiment-63_VC_downstreamdeletion.tif_files/Experiment-63good_z3c1x0-1388y0-1040.tif_metadata.xml
- Figure3/Fig3A/Experiment-04_VC_wildtype.tif_files/Experiment-04_z2c1x0-1388y0-1040.tif_metadata.xml
- Figure3/Fig3A/Experiment-63_VC_downstreamdeletion.tif_files/Experiment-63good_z10c1x0-1388y0-1040.tif_metadata.xml
- Figure3/Fig3A/Experiment-04_VC_wildtype.tif_files/Experiment-04_z10c1x0-1388y0-1040.tif
- Figure3/Fig3A/Experiment-04_VC_wildtype.tif_files/Experiment-04_z5c1x0-1388y0-1040.tif_metadata.xml
- Figure3/Fig3A/Experiment-14_VC_upstreamdeletion.tif_files/Experiment-14_z7c1x0-1388y0-1040.tif
- Figure3/Fig3A/Experiment-63_VC_downstreamdeletion.tif_files/Experiment-63good_z6c1x0-1388y0-1040.tif_metadata.xml
- Figure3/Fig3A/Experiment-14_VC_upstreamdeletion.tif_files/Experiment-14_z19c0x0-1388y0-1040.tif_metadata.xml
- Figure3/Fig3A/Experiment-14_VC_upstreamdeletion.tif_files/Experiment-14_z6c1x0-1388y0-1040.tif_metadata.xml
- Figure3/Fig3A/Experiment-63_VC_downstreamdeletion.tif_files/Experiment-63good_z11c1x0-1388y0-1040.tif
- Figure3/Fig3A/Experiment-04_VC_wildtype.tif_files/Experiment-04_z4c1x0-1388y0-1040.tif_metadata.xml
- Figure3/Fig3A/Experiment-14_VC_upstreamdeletion.tif_files/Experiment-14_z6c1x0-1388y0-1040.tif
- Figure3/Fig3A/Experiment-14_VC_upstreamdeletion.tif_files/Experiment-14_z1c1x0-1388y0-1040.tif
- Figure3/Fig3A/Experiment-04_VC_wildtype.tif_files/Experiment-04_z0c1x0-1388y0-1040.tif_metadata.xml
- Figure3/Fig3A/Experiment-63_VC_downstreamdeletion.tif_files/Experiment-63good_z9c1x0-1388y0-1040.tif_metadata.xml
- Figure3/Fig3A/Experiment-63_VC_downstreamdeletion.tif_files/Experiment-63good_z11c1x0-1388y0-1040.tif_metadata.xml
- Figure3/Fig3A/Experiment-63_VC_downstreamdeletion.tif_files/Experiment-63good_z10c1x0-1388y0-1040.tif
- Figure3/Fig3A/Experiment-04_VC_wildtype.tif_files/Experiment-04_z2c1x0-1388y0-1040.tif
- Figure3/Fig3A/Experiment-14_VC_upstreamdeletion.tif_files/Experiment-14_z17c0x0-1388y0-1040.tif_metadata.xml
- Figure3/Fig3A/Experiment-04_VC_wildtype.tif_files/Experiment-04_z8c1x0-1388y0-1040.tif_metadata.xml
- Figure3/Fig3A/Experiment-14_VC_upstreamdeletion.tif_files/Experiment-14_z2c1x0-1388y0-1040.tif
- Figure3/Fig3A/Experiment-63_VC_downstreamdeletion.tif_files/Experiment-63good_z13c1x0-1388y0-1040.tif
- Figure3/Fig3A/Experiment-14_VC_upstreamdeletion.tif_files/Experiment-14_z4c1x0-1388y0-1040.tif_metadata.xml
- Figure3/Fig3A/Experiment-14_VC_upstreamdeletion.tif_files/Experiment-14_z2c1x0-1388y0-1040.tif_metadata.xml
- Figure3/Fig3A/Experiment-04_VC_wildtype.tif_files/Experiment-04_z15c0x0-1388y0-1040.tif
- Figure3/Fig3A/Experiment-04_VC_wildtype.tif_files/Experiment-04_z7c1x0-1388y0-1040.tif_metadata.xml
- Figure3/Fig3A/Experiment-63_VC_downstreamdeletion.tif_files/Experiment-63good_z12c1x0-1388y0-1040.tif
- Figure3/Fig3A/Experiment-63_VC_downstreamdeletion.tif_files/Experiment-63good_z12c1x0-1388y0-1040.tif_metadata.xml
- Figure3/Fig3A/Experiment-63_VC_downstreamdeletion.tif_files/Experiment-63good_z6c1x0-1388y0-1040.tif
- Figure3/Fig3A/Experiment-14_VC_upstreamdeletion.tif_files/Experiment-14_z15c0x0-1388y0-1040.tif
- Figure3/Fig3A/Experiment-63_VC_downstreamdeletion.tif_files/Experiment-63good_z7c1x0-1388y0-1040.tif
- Figure3/Fig3A/Experiment-04_VC_wildtype.tif_files/Experiment-04_z9c1x0-1388y0-1040.tif_metadata.xml
- Figure3/Fig3A/Experiment-63_VC_downstreamdeletion.tif_files/Experiment-63good_z7c1x0-1388y0-1040.tif_metadata.xml
- Figure3/Fig3A/Experiment-14_VC_upstreamdeletion.tif_files/Experiment-14_z17c0x0-1388y0-1040.tif
- Figure3/Fig3A/Experiment-14_VC_upstreamdeletion.tif_files/Experiment-14_z19c0x0-1388y0-1040.tif
- Figure3/Fig3A/Experiment-04_VC_wildtype.tif_files/Experiment-04_z8c1x0-1388y0-1040.tif
- Figure3/Fig3A/Experiment-63_VC_downstreamdeletion.tif_files/Experiment-63good_z13c1x0-1388y0-1040.tif_metadata.xml
- Figure3/Fig3A/Experiment-63_VC_downstreamdeletion.tif_files/Experiment-63good_z8c1x0-1388y0-1040.tif_metadata.xml
- Figure3/Fig3A/Experiment-63_VC_downstreamdeletion.tif_files/Experiment-63good_z4c1x0-1388y0-1040.tif
- Figure3/Fig3A/Experiment-04_VC_wildtype.tif_files/Experiment-04_z13c0x0-1388y0-1040.tif
- Figure3/Fig3A/Experiment-04_VC_wildtype.tif_files/Experiment-04_z6c1x0-1388y0-1040.tif_metadata.xml
- Figure3/Fig3A/Experiment-04_VC_wildtype.tif_files/Experiment-04_z6c1x0-1388y0-1040.tif
- Figure3/Fig3A/Experiment-14_VC_upstreamdeletion.tif_files/Experiment-14_z0c1x0-1388y0-1040.tif_metadata.xml
- Figure3/Fig3A/Experiment-63_VC_downstreamdeletion.tif_files/Experiment-63good_z5c1x0-1388y0-1040.tif_metadata.xml
- Figure3/Fig3A/Experiment-04_VC_wildtype.tif_files/Experiment-04_z0c1x0-1388y0-1040.tif
- Figure3/Fig3A/Experiment-14_VC_upstreamdeletion.tif_files/Experiment-14_z18c0x0-1388y0-1040.tif_metadata.xml
- Figure3/Fig3A/Experiment-14_VC_upstreamdeletion.tif_files/Experiment-14_z3c1x0-1388y0-1040.tif_metadata.xml
- Figure3/Fig3A/Experiment-14_VC_upstreamdeletion.tif_files/Experiment-14_z10c0x0-1388y0-1040.tif_metadata.xml
- Figure3/Fig3A/Experiment-14_VC_upstreamdeletion.tif_files/Experiment-14_z15c0x0-1388y0-1040.tif_metadata.xml
- Figure3/Fig3A/Experiment-04_VC_wildtype.tif_files/Experiment-04_z2c0x0-1388y0-1040.tif_metadata.xml
- Figure3/Fig3A/Experiment-14_VC_upstreamdeletion.tif_files/Experiment-14_z0c1x0-1388y0-1040.tif
- Figure3/Fig3A/Experiment-63_VC_downstreamdeletion.tif_files/Experiment-63good_z9c1x0-1388y0-1040.tif
- Figure3/Fig3A/Experiment-04_VC_wildtype.tif_files/Experiment-04_z9c0x0-1388y0-1040.tif_metadata.xml
- Figure3/Fig3A/Experiment-04_VC_wildtype.tif_files/Experiment-04_z14c0x0-1388y0-1040.tif_metadata.xml
- Figure3/Fig3A/Experiment-63_VC_downstreamdeletion.tif_files/Experiment-63good_z9c0x0-1388y0-1040.tif_metadata.xml
- Figure3/Fig3A/Experiment-63_VC_downstreamdeletion.tif_files/Experiment-63good_z12c0x0-1388y0-1040.tif_metadata.xml
- Figure3/Fig3A/Experiment-04_VC_wildtype.tif_files/Experiment-04_z11c0x0-1388y0-1040.tif
- Figure3/Fig3A/Experiment-14_VC_upstreamdeletion.tif_files/Experiment-14_z4c1x0-1388y0-1040.tif
- Figure3/Fig3A/Experiment-63_VC_downstreamdeletion.tif_files/Experiment-63good_z4c0x0-1388y0-1040.tif
- Figure3/Fig3A/Experiment-14_VC_upstreamdeletion.tif_files/Experiment-14_z5c1x0-1388y0-1040.tif
- Figure3/Fig3A/Experiment-63_VC_downstreamdeletion.tif_files/Experiment-63good_z0c1x0-1388y0-1040.tif
- Figure3/Fig3A/Experiment-63_VC_downstreamdeletion.tif_files/Experiment-63good_z8c0x0-1388y0-1040.tif
- Figure3/Fig3A/Experiment-14_VC_upstreamdeletion.tif_files/Experiment-14_z12c0x0-1388y0-1040.tif
- Figure3/Fig3A/Experiment-04_VC_wildtype.tif_files/Experiment-04_z5c1x0-1388y0-1040.tif
- Figure3/Fig3A/Experiment-14_VC_upstreamdeletion.tif_files/Experiment-14_z13c0x0-1388y0-1040.tif_metadata.xml
- Figure3/Fig3A/Experiment-04_VC_wildtype.tif_files/Experiment-04_z10c0x0-1388y0-1040.tif_metadata.xml
- Figure3/Fig3A/Experiment-14_VC_upstreamdeletion.tif_files/Experiment-14_z18c0x0-1388y0-1040.tif
- Figure3/Fig3A/Experiment-04_VC_wildtype.tif_files/Experiment-04_z4c1x0-1388y0-1040.tif
- Figure3/Fig3A/Experiment-14_VC_upstreamdeletion.tif_files/Experiment-14_z11c0x0-1388y0-1040.tif_metadata.xml
- Figure3/Fig3A/Experiment-63_VC_downstreamdeletion.tif_files/Experiment-63good_z13c0x0-1388y0-1040.tif_metadata.xml
- Figure3/Fig3A/Experiment-14_VC_upstreamdeletion.tif_files/Experiment-14_z6c0x0-1388y0-1040.tif
- Figure3/Fig3A/Experiment-14_VC_upstreamdeletion.tif_files/Experiment-14_z9c0x0-1388y0-1040.tif_metadata.xml
- Figure3/Fig3A/Experiment-14_VC_upstreamdeletion.tif_files/Experiment-14_z4c0x0-1388y0-1040.tif_metadata.xml
- Figure3/Fig3A/Experiment-04_VC_wildtype.tif_files/Experiment-04_z12c0x0-1388y0-1040.tif
- Figure3/Fig3A/Experiment-04_VC_wildtype.tif_files/Experiment-04_z14c0x0-1388y0-1040.tif
- Figure3/Fig3A/Experiment-04_VC_wildtype.tif_files/Experiment-04_z13c0x0-1388y0-1040.tif_metadata.xml
- Figure3/Fig3A/Experiment-14_VC_upstreamdeletion.tif_files/Experiment-14_z8c0x0-1388y0-1040.tif
- Figure3/Fig3A/Experiment-63_VC_downstreamdeletion.tif_files/Experiment-63good_z4c0x0-1388y0-1040.tif_metadata.xml
- Figure3/Fig3A/Experiment-04_VC_wildtype.tif_files/Experiment-04_z12c0x0-1388y0-1040.tif_metadata.xml
- Figure3/Fig3A/Experiment-63_VC_downstreamdeletion.tif_files/Experiment-63good_z5c0x0-1388y0-1040.tif_metadata.xml
- Figure3/Fig3A/Experiment-04_VC_wildtype.tif_files/Experiment-04_z11c0x0-1388y0-1040.tif_metadata.xml
- Figure3/Fig3A/Experiment-63_VC_downstreamdeletion.tif_files/Experiment-63good_z9c0x0-1388y0-1040.tif
- Figure3/Fig3A/Experiment-63_VC_downstreamdeletion.tif_files/Experiment-63good_z5c1x0-1388y0-1040.tif
- Figure3/Fig3A/Experiment-04_VC_wildtype.tif_files/Experiment-04_z5c0x0-1388y0-1040.tif_metadata.xml
- Figure3/Fig3A/Experiment-63_VC_downstreamdeletion.tif_files/Experiment-63good_z8c1x0-1388y0-1040.tif
- Figure3/Fig3A/Experiment-63_VC_downstreamdeletion.tif_files/Experiment-63good_z8c0x0-1388y0-1040.tif_metadata.xml
- Figure3/Fig3A/Experiment-04_VC_wildtype.tif_files/Experiment-04_z3c0x0-1388y0-1040.tif_metadata.xml
- Figure3/Fig3A/Experiment-14_VC_upstreamdeletion.tif_files/Experiment-14_z13c0x0-1388y0-1040.tif
- Figure3/Fig3A/Experiment-14_VC_upstreamdeletion.tif_files/Experiment-14_z5c0x0-1388y0-1040.tif_metadata.xml
- Figure3/Fig3A/Experiment-14_VC_upstreamdeletion.tif_files/Experiment-14_z9c0x0-1388y0-1040.tif
- Figure3/Fig3A/Experiment-63_VC_downstreamdeletion.tif_files/Experiment-63good_z7c0x0-1388y0-1040.tif_metadata.xml
- Figure3/Fig3A/Experiment-04_VC_wildtype.tif_files/Experiment-04_z9c0x0-1388y0-1040.tif
- Figure3/Fig3A/Experiment-63_VC_downstreamdeletion.tif_files/Experiment-63good_z11c0x0-1388y0-1040.tif_metadata.xml
- Figure3/Fig3A/Experiment-14_VC_upstreamdeletion.tif_files/Experiment-14_z12c0x0-1388y0-1040.tif_metadata.xml
- Figure3/Fig3A/Experiment-04_VC_wildtype.tif_files/Experiment-04_z5c0x0-1388y0-1040.tif
- Figure3/Fig3A/Experiment-14_VC_upstreamdeletion.tif_files/Experiment-14_z6c0x0-1388y0-1040.tif_metadata.xml
- Figure3/Fig3A/Experiment-63_VC_downstreamdeletion.tif_files/Experiment-63good_z10c0x0-1388y0-1040.tif
- Figure3/Fig3A/Experiment-04_VC_wildtype.tif_files/Experiment-04_z2c0x0-1388y0-1040.tif
- Figure3/Fig3A/Experiment-04_VC_wildtype.tif_files/Experiment-04_z7c0x0-1388y0-1040.tif
- Figure3/Fig3A/Experiment-04_VC_wildtype.tif_files/Experiment-04_z8c0x0-1388y0-1040.tif
- Figure3/Fig3A/Experiment-04_VC_wildtype.tif_files/Experiment-04_z7c0x0-1388y0-1040.tif_metadata.xml
- Figure3/Fig3A/Experiment-63_VC_downstreamdeletion.tif_files/Experiment-63good_z12c0x0-1388y0-1040.tif
- Figure3/Fig3A/Experiment-14_VC_upstreamdeletion.tif_files/Experiment-14_z2c0x0-1388y0-1040.tif_metadata.xml
- Figure3/Fig3A/Experiment-63_VC_downstreamdeletion.tif_files/Experiment-63good_z3c1x0-1388y0-1040.tif
- Figure3/Fig3A/Experiment-63_VC_downstreamdeletion.tif_files/Experiment-63good_z6c0x0-1388y0-1040.tif_metadata.xml
- Figure3/Fig3A/Experiment-14_VC_upstreamdeletion.tif_files/Experiment-14_z8c0x0-1388y0-1040.tif_metadata.xml
- Figure3/Fig3A/Experiment-04_VC_wildtype.tif_files/Experiment-04_z4c0x0-1388y0-1040.tif_metadata.xml
- Figure3/Fig3A/Experiment-04_VC_wildtype.tif_files/Experiment-04_z3c0x0-1388y0-1040.tif
- Figure3/Fig3A/Experiment-14_VC_upstreamdeletion.tif_files/Experiment-14_z3c0x0-1388y0-1040.tif_metadata.xml
- Figure3/Fig3A/Experiment-14_VC_upstreamdeletion.tif_files/Experiment-14_z14c0x0-1388y0-1040.tif_metadata.xml
- Figure3/Fig3A/Experiment-63_VC_downstreamdeletion.tif_files/Experiment-63good_z3c0x0-1388y0-1040.tif_metadata.xml
- Figure3/Fig3A/Experiment-14_VC_upstreamdeletion.tif_files/Experiment-14_z14c0x0-1388y0-1040.tif
- Figure3/Fig3A/Experiment-63_VC_downstreamdeletion.tif_files/Experiment-63good_z3c0x0-1388y0-1040.tif
- Figure3/Fig3A/Experiment-14_VC_upstreamdeletion.tif_files/Experiment-14_z5c0x0-1388y0-1040.tif
- Figure3/Fig3A/Experiment-14_VC_upstreamdeletion.tif_files/Experiment-14_z2c0x0-1388y0-1040.tif
- Figure3/Fig3A/Experiment-14_VC_upstreamdeletion.tif_files/Experiment-14_z7c0x0-1388y0-1040.tif_metadata.xml
- Figure3/Fig3A/Experiment-63_VC_downstreamdeletion.tif_files/Experiment-63good_z5c0x0-1388y0-1040.tif
- Figure3/Fig3A/Experiment-14_VC_upstreamdeletion.tif_files/Experiment-14_z10c0x0-1388y0-1040.tif
- Figure3/Fig3A/Experiment-63_VC_downstreamdeletion.tif_files/Experiment-63good_z1c1x0-1388y0-1040.tif_metadata.xml
- Figure3/Fig3A/Experiment-63_VC_downstreamdeletion.tif_files/Experiment-63good_z2c1x0-1388y0-1040.tif_metadata.xml
- Figure3/Fig3A/Experiment-63_VC_downstreamdeletion.tif_files/Experiment-63good_z7c0x0-1388y0-1040.tif
- Figure3/Fig3A/Experiment-63_VC_downstreamdeletion.tif_files/Experiment-63good_z10c0x0-1388y0-1040.tif_metadata.xml
- Figure3/Fig3A/Experiment-63_VC_downstreamdeletion.tif_files/Experiment-63good_z2c1x0-1388y0-1040.tif
- Figure3/Fig3A/Experiment-63_VC_downstreamdeletion.tif_files/Experiment-63good_z0c1x0-1388y0-1040.tif_metadata.xml
- Figure3/Fig3A/Experiment-14_VC_upstreamdeletion.tif_files/Experiment-14_z4c0x0-1388y0-1040.tif
- Figure3/Fig3A/Experiment-04_VC_wildtype.tif_files/Experiment-04_z4c0x0-1388y0-1040.tif
- Figure3/Fig3A/Experiment-04_VC_wildtype.tif_files/Experiment-04_z10c0x0-1388y0-1040.tif
- Figure3/Fig3A/Experiment-63_VC_downstreamdeletion.tif_files/Experiment-63good_z1c1x0-1388y0-1040.tif
- Figure3/Fig3A/Experiment-14_VC_upstreamdeletion.tif_files/Experiment-14_z0c0x0-1388y0-1040.tif_metadata.xml
- Figure3/Fig3A/Experiment-14_VC_upstreamdeletion.tif_files/Experiment-14_z11c0x0-1388y0-1040.tif
- Figure3/Fig3A/Experiment-14_VC_upstreamdeletion.tif_files/Experiment-14_z3c0x0-1388y0-1040.tif
- Figure3/Fig3A/Experiment-04_VC_wildtype.tif_files/Experiment-04_z6c0x0-1388y0-1040.tif_metadata.xml
- Figure3/Fig3A/Experiment-14_VC_upstreamdeletion.tif_files/Experiment-14_z7c0x0-1388y0-1040.tif
- Figure3/Fig3A/Experiment-63_VC_downstreamdeletion.tif_files/Experiment-63good_z6c0x0-1388y0-1040.tif
- Figure3/Fig3A/Experiment-63_VC_downstreamdeletion.tif_files/Experiment-63good_z1c0x0-1388y0-1040.tif_metadata.xml
- Figure3/Fig3A/Experiment-14_VC_upstreamdeletion.tif_files/Experiment-14_z1c0x0-1388y0-1040.tif_metadata.xml
- Figure3/Fig3A/Experiment-04_VC_wildtype.tif_files/Experiment-04_z0c0x0-1388y0-1040.tif
- Figure3/Fig3A/Experiment-04_VC_wildtype.tif_files/Experiment-04_z1c0x0-1388y0-1040.tif
- Figure3/Fig3A/Experiment-04_VC_wildtype.tif_files/Experiment-04_z8c0x0-1388y0-1040.tif_metadata.xml
- Figure3/Fig3A/Experiment-04_VC_wildtype.tif_files/Experiment-04_z6c0x0-1388y0-1040.tif
- Figure3/Fig3A/Experiment-14_VC_upstreamdeletion.tif_files/Experiment-14_z1c0x0-1388y0-1040.tif
- Figure3/Fig3A/Experiment-63_VC_downstreamdeletion.tif_files/Experiment-63good_z2c0x0-1388y0-1040.tif_metadata.xml
- Figure3/Fig3A/Experiment-63_VC_downstreamdeletion.tif_files/Experiment-63good_z13c0x0-1388y0-1040.tif
- Figure3/Fig3A/Experiment-63_VC_downstreamdeletion.tif_files/Experiment-63good_z2c0x0-1388y0-1040.tif
- Figure3/Fig3A/Experiment-14_VC_upstreamdeletion.tif_files/processed/VC.tif
- Figure3/Fig3A/Experiment-04_VC_wildtype.tif_files/processed/merge2.tif
- Figure3/Fig3A/Experiment-04_VC_wildtype.tif_files/processed/vc.tif
- Figure3/Fig3A/Experiment-04_VC_wildtype.tif_files/Experiment-04_z0c0x0-1388y0-1040.tif_metadata.xml
- Figure3/Fig3D/goodVC5_EXC7MBL1_deletion.tif_files/goodvc5_z6c0x0-1388y0-1040.tif_metadata.xml
- Figure3/Fig3A/Experiment-63_VC_downstreamdeletion.tif_files/Experiment-63good_z0c0x0-1388y0-1040.tif
- Figure3/Fig3D/goodVC5_EXC7MBL1_deletion.tif_files/goodvc5_z9c0x0-1388y0-1040.tif_metadata.xml
- Figure3/Fig3A/Experiment-14_VC_upstreamdeletion.tif_files/processed/MAX_Experiment-14green.tif_files.tif
- Figure3/Fig3A/Experiment-04_VC_wildtype.tif_files/processed/VC1green2.tif
- Figure3/Fig3D/goodVC5_EXC7MBL1_deletion.tif_files/goodvc5_z8c1x0-1388y0-1040.tif_metadata.xml
- Figure3/Fig3A/Experiment-63_VC_downstreamdeletion.tif_files/Experiment-63good_z11c0x0-1388y0-1040.tif
- Figure3/Fig3A/Experiment-14_VC_upstreamdeletion.tif_files/processed/MAX_Experiment-14red.tif_files.tif
- Figure3/Fig3A/Experiment-04_VC_wildtype.tif_files/processed/VC1red2.tif
- Figure3/Fig3D/goodVC5_EXC7MBL1_deletion.tif_files/goodvc5_z9c1x0-1388y0-1040.tif
- Figure3/Fig3A/Experiment-04_VC_wildtype.tif_files/processed/MAX_Experiment-04green.tif_files.tif
- Figure3/Fig3D/goodVC5_EXC7MBL1_deletion.tif_files/goodvc5_z9c1x0-1388y0-1040.tif_metadata.xml
- Figure3/Fig3A/Experiment-04_VC_wildtype.tif_files/processed/MAX_Experiment-04red.tif_files.tif
- Figure3/Fig3D/goodVC5_EXC7MBL1_deletion.tif_files/goodvc5_z8c0x0-1388y0-1040.tif_metadata.xml
- Figure3/Fig3A/Experiment-63_VC_downstreamdeletion.tif_files/Experiment-63good_z1c0x0-1388y0-1040.tif
- Figure3/Fig3D/goodVC5_EXC7MBL1_deletion.tif_files/goodvc5_z6c1x0-1388y0-1040.tif
- Figure3/Fig3A/Experiment-63_VC_downstreamdeletion.tif_files/Experiment-63good_z0c0x0-1388y0-1040.tif_metadata.xml
- Figure3/Fig3D/goodVC5_EXC7MBL1_deletion.tif_files/goodvc5_z7c1x0-1388y0-1040.tif_metadata.xml
- Figure3/Fig3D/goodVC5_EXC7MBL1_deletion.tif_files/goodvc5_z1c1x0-1388y0-1040.tif_metadata.xml
- Figure3/Fig3D/goodVC5_EXC7MBL1_deletion.tif_files/goodvc5_z7c0x0-1388y0-1040.tif_metadata.xml
- Figure3/Fig3D/goodVC5_EXC7MBL1_deletion.tif_files/goodvc5_z2c1x0-1388y0-1040.tif_metadata.xml
- Figure3/Fig3D/goodVC5_EXC7MBL1_deletion.tif_files/goodvc5_z6c0x0-1388y0-1040.tif
- Figure3/Fig3D/goodVC5_EXC7MBL1_deletion.tif_files/goodvc5_z3c1x0-1388y0-1040.tif_metadata.xml
- Figure3/Fig3D/goodVC5_EXC7MBL1_deletion.tif_files/goodvc5_z3c1x0-1388y0-1040.tif
- Figure3/Fig3D/goodVC5_EXC7MBL1_deletion.tif_files/goodvc5_z6c1x0-1388y0-1040.tif_metadata.xml
- Figure3/Fig3D/goodVC5_EXC7MBL1_deletion.tif_files/goodvc5_z0c1x0-1388y0-1040.tif_metadata.xml
- Figure3/Fig3A/Experiment-14_VC_upstreamdeletion.tif_files/Experiment-14_z0c0x0-1388y0-1040.tif
- Figure3/Fig3A/Experiment-04_VC_wildtype.tif_files/Experiment-04_z1c0x0-1388y0-1040.tif_metadata.xml
- Figure3/Fig3D/goodVC5_EXC7MBL1_deletion.tif_files/goodvc5_z0c1x0-1388y0-1040.tif
- Figure3/Fig3D/goodVC5_EXC7MBL1_deletion.tif_files/goodvc5_z3c0x0-1388y0-1040.tif_metadata.xml
- Figure3/Fig3D/goodVC5_EXC7MBL1_deletion.tif_files/goodvc5_z4c1x0-1388y0-1040.tif_metadata.xml
- Figure3/Fig3D/goodVC5_EXC7MBL1_deletion.tif_files/goodvc5_z4c1x0-1388y0-1040.tif
- Figure3/Fig3D/goodVC5_EXC7MBL1_deletion.tif_files/goodvc5_z1c1x0-1388y0-1040.tif
- Figure3/Fig3D/goodVC5_EXC7MBL1_deletion.tif_files/goodvc5_z5c1x0-1388y0-1040.tif_metadata.xml
- Figure3/Fig3D/goodVC5_EXC7MBL1_deletion.tif_files/goodvc5_z5c1x0-1388y0-1040.tif
- Figure3/Fig3D/goodVC5_EXC7MBL1_deletion.tif_files/goodvc5_z7c0x0-1388y0-1040.tif
- Figure3/Fig3A/Experiment-63_VC_downstreamdeletion.tif_files/processed/Untitled-2.tif
- Figure3/Fig3D/goodVC5_EXC7MBL1_deletion.tif_files/goodvc5_z1c0x0-1388y0-1040.tif_metadata.xml
- Figure3/Fig3D/goodVC5_EXC7MBL1_deletion.tif_files/goodvc5_z2c0x0-1388y0-1040.tif
- Figure3/Fig3D/goodVC5_EXC7MBL1_deletion.tif_files/goodvc5_z4c0x0-1388y0-1040.tif
- Figure3/Fig3D/goodVC5_EXC7MBL1_deletion.tif_files/goodvc5_z5c0x0-1388y0-1040.tif_metadata.xml
- Figure3/Fig3D/goodVC5_EXC7MBL1_deletion.tif_files/goodvc5_z8c1x0-1388y0-1040.tif
- Figure3/Fig3D/goodVC5_EXC7MBL1_deletion.tif_files/goodvc5_z8c0x0-1388y0-1040.tif
- Figure3/Fig3D/goodVC5_EXC7MBL1_deletion.tif_files/goodvc5_z7c1x0-1388y0-1040.tif
- Figure3/Fig3D/goodVC5_EXC7MBL1_deletion.tif_files/goodvc5_z2c1x0-1388y0-1040.tif
- Figure3/Fig3A/Experiment-63_VC_downstreamdeletion.tif_files/processed/MAX_Experiment-63goodred.tif_files-1.tif
- Figure3/Fig3D/goodVC5_EXC7MBL1_deletion.tif_files/goodvc5_z0c0x0-1388y0-1040.tif
- Figure3/Fig3A/Experiment-63_VC_downstreamdeletion.tif_files/processed/VC.tif
- Figure3/Fig3D/goodVC5_EXC7MBL1_deletion.tif_files/goodvc5_z5c0x0-1388y0-1040.tif
- Figure3/Fig3D/Experiment-716_VC_EXC7_deletion.tif_files/Experiment-716_z4c1x0-1388y0-1040.tif_metadata.xml
- Figure3/Fig3D/Experiment-716_VC_EXC7_deletion.tif_files/Experiment-716_z6c1x0-1388y0-1040.tif
- Figure3/Fig3D/Experiment-716_VC_EXC7_deletion.tif_files/Experiment-716_z12c1x0-1388y0-1040.tif_metadata.xml
- Figure3/Fig3D/goodVC5_EXC7MBL1_deletion.tif_files/goodvc5_z3c0x0-1388y0-1040.tif
- Figure3/Fig3D/Experiment-716_VC_EXC7_deletion.tif_files/Experiment-716_z11c1x0-1388y0-1040.tif_metadata.xml
- Figure3/Fig3D/goodVC5_EXC7MBL1_deletion.tif_files/goodvc5_z1c0x0-1388y0-1040.tif
- Figure3/Fig3D/goodVC5_EXC7MBL1_deletion.tif_files/goodvc5_z0c0x0-1388y0-1040.tif_metadata.xml
- Figure3/Fig3D/goodVC5_EXC7MBL1_deletion.tif_files/goodvc5_z2c0x0-1388y0-1040.tif_metadata.xml
- Figure3/Fig3D/goodVC5_EXC7MBL1_deletion.tif_files/goodvc5_z9c0x0-1388y0-1040.tif
- Figure3/Fig3A/Experiment-63_VC_downstreamdeletion.tif_files/processed/MAX_Experiment-63goodgreen.tif_files.tif
- Figure3/Fig3D/Experiment-716_VC_EXC7_deletion.tif_files/Experiment-716_z5c1x0-1388y0-1040.tif_metadata.xml
- Figure3/Fig3D/goodVC5_EXC7MBL1_deletion.tif_files/goodvc5_z4c0x0-1388y0-1040.tif_metadata.xml
- Figure3/Fig3D/Experiment-716_VC_EXC7_deletion.tif_files/Experiment-716_z9c1x0-1388y0-1040.tif_metadata.xml
- Figure3/Fig3D/Experiment-716_VC_EXC7_deletion.tif_files/Experiment-716_z7c1x0-1388y0-1040.tif_metadata.xml
- Figure3/Fig3D/Experiment-716_VC_EXC7_deletion.tif_files/Experiment-716_z3c1x0-1388y0-1040.tif_metadata.xml
- Figure3/Fig3D/Experiment-716_VC_EXC7_deletion.tif_files/Experiment-716_z6c1x0-1388y0-1040.tif_metadata.xml
- Figure3/Fig3D/Experiment-716_VC_EXC7_deletion.tif_files/Experiment-716_z7c1x0-1388y0-1040.tif
- Figure3/Fig3A/Experiment-04_VC_wildtype.tif_files/processed/Experiment-04red.tif_files.tif
- Figure3/Fig3D/Experiment-716_VC_EXC7_deletion.tif_files/Experiment-716_z13c1x0-1388y0-1040.tif_metadata.xml
- Figure3/Fig3D/Experiment-716_VC_EXC7_deletion.tif_files/Experiment-716_z10c1x0-1388y0-1040.tif
- Figure3/Fig3D/Experiment-716_VC_EXC7_deletion.tif_files/Experiment-716_z8c1x0-1388y0-1040.tif
- Figure3/Fig3D/Experiment-716_VC_EXC7_deletion.tif_files/Experiment-716_z4c1x0-1388y0-1040.tif
- Figure3/Fig3D/Experiment-716_VC_EXC7_deletion.tif_files/Experiment-716_z14c1x0-1388y0-1040.tif
- Figure3/Fig3D/Experiment-716_VC_EXC7_deletion.tif_files/Experiment-716_z10c1x0-1388y0-1040.tif_metadata.xml
- Figure3/Fig3D/Experiment-716_VC_EXC7_deletion.tif_files/Experiment-716_z1c1x0-1388y0-1040.tif
- Figure3/Fig3D/Experiment-716_VC_EXC7_deletion.tif_files/Experiment-716_z6c0x0-1388y0-1040.tif
- Figure3/Fig3D/Experiment-716_VC_EXC7_deletion.tif_files/Experiment-716_z1c1x0-1388y0-1040.tif_metadata.xml
- Figure3/Fig3D/Experiment-716_VC_EXC7_deletion.tif_files/Experiment-716_z8c0x0-1388y0-1040.tif
- Figure3/Fig3D/Experiment-716_VC_EXC7_deletion.tif_files/Experiment-716_z6c0x0-1388y0-1040.tif_metadata.xml
- Figure3/Fig3D/Experiment-716_VC_EXC7_deletion.tif_files/Experiment-716_z8c1x0-1388y0-1040.tif_metadata.xml
- Figure3/Fig3D/Experiment-716_VC_EXC7_deletion.tif_files/Experiment-716_z9c0x0-1388y0-1040.tif
- Figure3/Fig3D/Experiment-716_VC_EXC7_deletion.tif_files/Experiment-716_z12c0x0-1388y0-1040.tif_metadata.xml
- Figure3/Fig3D/Experiment-716_VC_EXC7_deletion.tif_files/Experiment-716_z3c1x0-1388y0-1040.tif
- Figure3/Fig3D/Experiment-716_VC_EXC7_deletion.tif_files/Experiment-716_z9c1x0-1388y0-1040.tif
- Figure3/Fig3D/Experiment-716_VC_EXC7_deletion.tif_files/Experiment-716_z0c1x0-1388y0-1040.tif_metadata.xml
- Figure3/Fig3D/Experiment-716_VC_EXC7_deletion.tif_files/Experiment-716_z13c1x0-1388y0-1040.tif
- Figure3/Fig3D/Experiment-716_VC_EXC7_deletion.tif_files/Experiment-716_z8c0x0-1388y0-1040.tif_metadata.xml
- Figure3/Fig3D/Experiment-716_VC_EXC7_deletion.tif_files/Experiment-716_z13c0x0-1388y0-1040.tif
- Figure3/Fig3D/Experiment-716_VC_EXC7_deletion.tif_files/Experiment-716_z2c1x0-1388y0-1040.tif_metadata.xml
- Figure3/Fig3D/Experiment-716_VC_EXC7_deletion.tif_files/Experiment-716_z0c1x0-1388y0-1040.tif
[truncated: 164 more entries]
