# Supplementary material for: Regulated microexon alternative splicing in single neurons tunes synaptic function
Source: EMBO Rep. 2025 Jun 9;26(14):3640–62. doi: 10.1038/s44319-025-00493-7 (PMC12287369; doi:10.1038/s44319-025-00493-7)
Supplement: Supplementary file 4 — Source data Fig. 3 [file 44319_2025_493_MOESM4_ESM.zip › Figure3/Fig3F/Fig3Freadme.txt]

The IP was performed on MBL-1::FLAG; PRP-40::mScarlet and on PRP-40::mScarlet animals.The original blots, both Anti Flag and Anti mscarlet is provided. 
The original blots with unlabelled and labelled formats, different adjusted brightness and contrasts are provided. The region of the blots used in the main 
figure is marked by black rectangles. 
