# Supplementary material for: Regulated microexon alternative splicing in single neurons tunes synaptic function
Source: EMBO Rep. 2025 Jun 9;26(14):3640–62. doi: 10.1038/s44319-025-00493-7 (PMC12287369; doi:10.1038/s44319-025-00493-7)
Supplement: Supplementary file 4 — Source data Fig. 3 [file 44319_2025_493_MOESM4_ESM.zip › Figure3/Fig3D/Fig3Dreadme.txt]

Fig3D shows splicing pattern in the VC (ventral cord neurons) expressing unc-13 microeoxn splicing reporter with consensus modification sites of EXC-7, MBL-1 or both.
