# Supplementary material for: Regulated microexon alternative splicing in single neurons tunes synaptic function
Source: EMBO Rep. 2025 Jun 9;26(14):3640–62. doi: 10.1038/s44319-025-00493-7 (PMC12287369; doi:10.1038/s44319-025-00493-7)
Supplement: Supplementary file 4 — Source data Fig. 3 [file 44319_2025_493_MOESM4_ESM.zip › Figure3/Fig3G/Figure3G.xlsx]

## Sheet: Sheet1
wt			mbl-1			PRP-40			exc-7;mbl-1			exc-7; prp-40			prp-40; mbl-1
GFP	RFP	GFP+RFP	GFP	RFP	GFP+RFP	GFP	RFP	GFP+RFP	GFP	RFP	GFP+RFP	GFP	RFP	GFP+RFP	GFP	RFP	GFP+RFP
0	1	0	0	0	1	1	0	0	1	0	0	0.89	0	0.11	1	0	0
0	1	0	0	0	1	0.86	0	0.14	0.93	0	0.07	0.88	0	0.12	1	0	0
0	1	0	0	0	1	0.81	0	0.19	0.88	0	0.12	0.94	0	0.06	0.88	0	0.12
0	1	0	0	0	1	0.8	0	0.2	0.89	0	0.11	1	0	0	0.89	0	0.11
0	1	0	0	0	1	0.9	0	0.1	1	0	0	0.93	0	0.07	0.9	0	0.1
0	1	0	0	0	1	1	0	0	1	0	0	0.93	0	0.07	1	0	0
0	1	0	0	0	1	1	0	0	0.92	0	0.08	1	0	0	0.92	0	0.08
0	1	0	0	0	1	0.88	0	0.12	0.9	0	0.1	0.94	0	0.06	0.86	0	0.14
0	1	0	0	0	1	0.81	0	0.19	0.93	0	0.07	0.92	0	0.08	1	0	0
0	1	0	0	0	1	1	0	0				0.86	0	0.14	0.91	0	0.09
The genetic interactions were analysed between different double mutants through analysing GFP, RFP or both in VC neurons of UNC-13 microexon splicing reporter and data scored as fractions.
