# Supplementary material for: Regulated microexon alternative splicing in single neurons tunes synaptic function
Source: EMBO Rep. 2025 Jun 9;26(14):3640–62. doi: 10.1038/s44319-025-00493-7 (PMC12287369; doi:10.1038/s44319-025-00493-7)
Supplement: Supplementary file 4 — Source data Fig. 3 [file 44319_2025_493_MOESM4_ESM.zip › Figure3/Fig3E/Figure3E.xlsx]

## Sheet: VCneuronsspicingpatternincis
∆EXC-7				∆MBL-1				∆EXC-7+∆MBL-1
GFP	RFP	GFP+RFP		GFP	RFP	GFP+RFP		GFP	RFP	GFP+RFP
0	1	0		0	0.54	0.46		0.33	0.34	0.33
0	1	0		0	0.46	0.54		0.2	0.4	0.4
0	1	0		0	0.58	0.42		0.09	0.55	0.36
0	1	0		0	0.55	0.45		0.25	0.5	0.25
0	1	0		0	0.6	0.4		0.43	0.14	0.43
0	1	0		0	0.67	0.33		0.22	0.57	0.21
0	1	0		0	0.43	0.57		0.14	0.29	0.57
0	1	0		0	0.54	0.46		0.37	0.5	0.13
0	1	0		0	0.53	0.47		0.3	0.2	0.5
0	1	0		0	0.57	0.43
The UNC-13 microexon splicing reporter with modification of putative cis motifs in downstream introns in VC neurons. The acquired images are analysed for GFP, RFP or both and data presented as fraction.
