# Supplementary material for: Regulated microexon alternative splicing in single neurons tunes synaptic function
Source: EMBO Rep. 2025 Jun 9;26(14):3640–62. doi: 10.1038/s44319-025-00493-7 (PMC12287369; doi:10.1038/s44319-025-00493-7)
Supplement: Supplementary file 4 — Source data Fig. 3 [file 44319_2025_493_MOESM4_ESM.zip › Figure3/Fig3B/Figure3B.xlsx]

## Sheet: splicingPattern
wt			upstream modification			Downstream modification
GFP	RFP	GFP+RFP	GFP	RFP	GFP+RFP	GFP	RFP	GFP+RFP
0	1	0	0	1	0	0	0.63	0.37
0	1	0	0	1	0	0	0.63	0.37
0	1	0	0	1	0	0.2	0	0.8
0	1	0	0	1	0	0.09	0.55	0.36
0	1	0	0	1	0	0.14	0.21	0.65
0	1	0	0	1	0	0.13	0.38	0.49
0	1	0	0	1	0	0.11	0.44	0.45
0	1	0	0	1	0	0	0.63	0.37
0	1	0	0	1	0	0.17	0.75	0.18
0	1	0	0	1	0	0.1	0.8	0.2
The effect of up and downstream intron deletion in the unc-13microexon splicing reporter was scored in VC neurons in terms of GFP, RFP or both through acquired images and scored manually , presented as fractions.
