# Supplementary material for: Regulated microexon alternative splicing in single neurons tunes synaptic function
Source: EMBO Rep. 2025 Jun 9;26(14):3640–62. doi: 10.1038/s44319-025-00493-7 (PMC12287369; doi:10.1038/s44319-025-00493-7)
Supplement: Supplementary file 4 — Source data Fig. 3 [file 44319_2025_493_MOESM4_ESM.zip › Figure3/Fig3H/Figure3H.xlsx]

## Sheet: Sheet1
exc-7; mbl-1; prp-40OE			exc-7/+; mbl-1/+			exc-7/+; prp-40/+			prp-40/+; mbl-1/+
GFP	RFP	GFP+RFP	GFP	RFP	GFP+RFP	GFP	RFP	GFP+RFP	GFP	RFP	GFP+RFP
1	0	0	0	1	0	0	0	1	0	0.82	0.18
0.82	0	0.18	0	1	0	0	0	1	0	0.69	0.31
0.94	0	0.06	0	1	0	0	0	1	0	0.7	0.3
1	0	0	0	1	0	0	0	1	0	0.73	0.27
0.89	0	0.11	0	1	0	0	0	1	0	0.75	0.25
0.94	0	0.06	0	1	0	0	0	1	0	0.7	0.3
1	0	0	0	1	0	0	0	1	0	0.75	0.25
1	0	0	0	1	0	0	0	1	0	0.82	0.18
1	0	0	0	1	0	0	0	1	0	0.7	0.3
0.9	0	0.1	0	1	0	0	0	1	0	0.71	0.29
The genetic interaction was analysed between different mutants either through prp-40 overexpression (prp-40OE) in exc-7; mbl-1 double mutant background, or in heterozygous conditions through analysing GFP, RFP or both in VC neurons of UNC-13 microexon splicing reporter and data scored as fractions.
