# Supplementary material for: Regulated microexon alternative splicing in single neurons tunes synaptic function
Source: EMBO Rep. 2025 Jun 9;26(14):3640–62. doi: 10.1038/s44319-025-00493-7 (PMC12287369; doi:10.1038/s44319-025-00493-7)
Supplement: Supplementary file 5 — Source data Fig. 4 [file 44319_2025_493_MOESM5_ESM.zip]

Archive with 163 entries (163 files):
- Figure4/Fig4G/Fig4G.txt
- Figure4/Fig4G/Experiment-62gooddup_AWA.tif_files/Experiment-62gooddup_z4c1x0-1388y0-1040.tif_metadata.xml
- Figure4/Fig4D/Experiment-96_wildtype.tif_files/Experiment-96_z6c0x0-1388y0-1040.tif_metadata.xml
- Figure4/Fig4G/Experiment-62gooddup_AWA.tif_files/Experiment-62gooddup_z5c1x0-1388y0-1040.tif_metadata.xml
- Figure4/Fig4D/Experiment-96_wildtype.tif_files/Experiment-96_z3c0x0-1388y0-1040.tif_metadata.xml
- Figure4/Fig4D/Experiment-96_wildtype.tif_files/Experiment-96_z0c0x0-1388y0-1040.tif_metadata.xml
- Figure4/Fig4D/Fig4readme.txt
- Figure4/Fig4D/Experiment-96_wildtype.tif_files/Experiment-96_z3c0x0-1388y0-1040.tif
- Figure4/Fig4E/Figure4E.xlsx
- Figure4/Fig4G/Experiment-62gooddup_AWA.tif_files/Experiment-62gooddup_z3c1x0-1388y0-1040.tif_metadata.xml
- Figure4/Fig4D/Experiment-96_wildtype.tif_files/Experiment-96_z0c0x0-1388y0-1040.tif
- Figure4/Fig4G/Experiment-62gooddup_AWA.tif_files/Experiment-62gooddup_z3c1x0-1388y0-1040.tif
- Figure4/Fig4G/Experiment-62gooddup_AWA.tif_files/Experiment-62gooddup_z5c1x0-1388y0-1040.tif
- Figure4/Fig4G/Experiment-62gooddup_AWA.tif_files/Experiment-62gooddup_z0c0x0-1388y0-1040.tif
- Figure4/Fig4D/Experiment-96_wildtype.tif_files/Experiment-96_z2c0x0-1388y0-1040.tif
- Figure4/Fig4F/Figure4F.xlsx
- Figure4/Fig4G/Experiment-62gooddup_AWA.tif_files/Experiment-62gooddup_z5c0x0-1388y0-1040.tif
- Figure4/Fig4G/Experiment-62gooddup_AWA.tif_files/Experiment-62gooddup_z2c1x0-1388y0-1040.tif_metadata.xml
- Figure4/Fig4G/Experiment-62gooddup_AWA.tif_files/Experiment-62gooddup_z4c1x0-1388y0-1040.tif
- Figure4/Fig4G/Experiment-62gooddup_AWA.tif_files/Experiment-62gooddup_z2c0x0-1388y0-1040.tif
- Figure4/Fig4D/Experiment-96_wildtype.tif_files/Experiment-96_z6c0x0-1388y0-1040.tif
- Figure4/Fig4D/Experiment-96_wildtype.tif_files/Experiment-96_z1c0x0-1388y0-1040.tif_metadata.xml
- Figure4/Fig4G/Experiment-62gooddup_AWA.tif_files/Experiment-62gooddup_z3c0x0-1388y0-1040.tif
- Figure4/Fig4D/Experiment-96_wildtype.tif_files/Experiment-96_z2c0x0-1388y0-1040.tif_metadata.xml
- Figure4/Fig4D/Experiment-96_wildtype.tif_files/Experiment-96_z5c0x0-1388y0-1040.tif
- Figure4/Fig4D/Experiment-106_skipped.tif_files/Experiment-106_z3c0x0-1388y0-1040.tif_metadata.xml
- Figure4/Fig4D/Experiment-96_wildtype.tif_files/Experiment-96_z1c0x0-1388y0-1040.tif
- Figure4/Fig4C/~$Figure4C.xlsx
- Figure4/Fig4D/Experiment-96_wildtype.tif_files/Experiment-96_z4c0x0-1388y0-1040.tif_metadata.xml
- Figure4/Fig4D/Experiment-96_wildtype.tif_files/Experiment-96_z5c0x0-1388y0-1040.tif_metadata.xml
- Figure4/Fig4C/Figure4C.xlsx
- Figure4/Fig4G/Experiment-62gooddup_AWA.tif_files/Experiment-62gooddup_z1c1x0-1388y0-1040.tif_metadata.xml
- Figure4/Fig4H/Figure4H/Figure4H.xlsx
- Figure4/Fig4G/Experiment-62gooddup_AWA.tif_files/Experiment-62gooddup_z1c0x0-1388y0-1040.tif
- Figure4/Fig4D/Experiment-106_skipped.tif_files/Experiment-106_z2c0x0-1388y0-1040.tif
- Figure4/Fig4D/Experiment-96_wildtype.tif_files/Experiment-96_z4c0x0-1388y0-1040.tif
- Figure4/Fig4D/Experiment-106_skipped.tif_files/Experiment-106_z0c0x0-1388y0-1040.tif
- Figure4/Fig4D/Experiment-106_skipped.tif_files/Experiment-106_z2c0x0-1388y0-1040.tif_metadata.xml
- Figure4/Fig4G/Experiment-62gooddup_AWA.tif_files/Experiment-62gooddup_z0c0x0-1388y0-1040.tif_metadata.xml
- Figure4/Fig4D/Experiment-106_skipped.tif_files/Experiment-106_z0c0x0-1388y0-1040.tif_metadata.xml
- Figure4/Fig4G/Experiment-62gooddup_AWA.tif_files/Experiment-62gooddup_z2c1x0-1388y0-1040.tif
- Figure4/Fig4G/Experiment-645wildtype_NR.czi.tif_files/Experiment-645.czi_h0b0t0z17c0x0-512y0-512.tif_metadata.xml
- Figure4/Fig4G/Experiment-645wildtype_NR.czi.tif_files/Experiment-645.czi_h0b0t0z3c1x0-512y0-512.tif
- Figure4/Fig4G/Experiment-645wildtype_NR.czi.tif_files/Experiment-645.czi_h0b0t0z0c1x0-512y0-512.tif
- Figure4/Fig4G/Experiment-62gooddup_AWA.tif_files/Experiment-62gooddup_z1c0x0-1388y0-1040.tif_metadata.xml
- Figure4/Fig4D/Experiment-106_skipped.tif_files/Experiment-106_z4c0x0-1388y0-1040.tif_metadata.xml
- Figure4/Fig4D/Experiment-106_skipped.tif_files/Experiment-106_z1c0x0-1388y0-1040.tif_metadata.xml
- Figure4/Fig4G/Experiment-62gooddup_AWA.tif_files/Experiment-62gooddup_z2c0x0-1388y0-1040.tif_metadata.xml
- Figure4/Fig4G/Experiment-62gooddup_AWA.tif_files/Experiment-62gooddup_z4c0x0-1388y0-1040.tif_metadata.xml
- Figure4/Fig4G/Experiment-62gooddup_AWA.tif_files/Experiment-62gooddup_z0c1x0-1388y0-1040.tif
- Figure4/Fig4D/Experiment-106_skipped.tif_files/Experiment-106_z5c0x0-1388y0-1040.tif
- Figure4/Fig4G/Experiment-62gooddup_AWA.tif_files/Experiment-62gooddup_z4c0x0-1388y0-1040.tif
- Figure4/Fig4D/Experiment-106_skipped.tif_files/Experiment-106_z4c0x0-1388y0-1040.tif
- Figure4/Fig4G/Experiment-645wildtype_NR.czi.tif_files/Experiment-645.czi_h0b0t0z14c1x0-512y0-512.tif_metadata.xml
- Figure4/Fig4G/Experiment-645wildtype_NR.czi.tif_files/Experiment-645.czi_h0b0t0z0c0x0-512y0-512.tif_metadata.xml
- Figure4/Fig4G/Experiment-62gooddup_AWA.tif_files/Experiment-62gooddup_z1c1x0-1388y0-1040.tif
- Figure4/Fig4G/Experiment-645wildtype_NR.czi.tif_files/Experiment-645.czi_h0b0t0z3c0x0-512y0-512.tif
- Figure4/Fig4D/Experiment-106_skipped.tif_files/Experiment-106_z1c0x0-1388y0-1040.tif
- Figure4/Fig4G/Experiment-645wildtype_NR.czi.tif_files/Experiment-645.czi_h0b0t0z7c1x0-512y0-512.tif
- Figure4/Fig4G/Experiment-645wildtype_NR.czi.tif_files/Experiment-645.czi_h0b0t0z15c1x0-512y0-512.tif
- Figure4/Fig4G/Experiment-645wildtype_NR.czi.tif_files/Experiment-645.czi_h0b0t0z15c1x0-512y0-512.tif_metadata.xml
- Figure4/Fig4G/Experiment-645wildtype_NR.czi.tif_files/Experiment-645.czi_h0b0t0z5c1x0-512y0-512.tif_metadata.xml
- Figure4/Fig4G/Experiment-62gooddup_AWA.tif_files/Experiment-62gooddup_z0c1x0-1388y0-1040.tif_metadata.xml
- Figure4/Fig4G/Experiment-645wildtype_NR.czi.tif_files/Experiment-645.czi_h0b0t0z14c1x0-512y0-512.tif
- Figure4/Fig4G/Experiment-645wildtype_NR.czi.tif_files/Experiment-645.czi_h0b0t0z9c0x0-512y0-512.tif
- Figure4/Fig4G/Experiment-645wildtype_NR.czi.tif_files/Experiment-645.czi_h0b0t0z16c0x0-512y0-512.tif_metadata.xml
- Figure4/Fig4D/Experiment-106_skipped.tif_files/Experiment-106_z3c0x0-1388y0-1040.tif
- Figure4/Fig4D/Experiment-106_skipped.tif_files/Experiment-106_z5c0x0-1388y0-1040.tif_metadata.xml
- Figure4/Fig4G/Experiment-645wildtype_NR.czi.tif_files/Experiment-645.czi_h0b0t0z16c1x0-512y0-512.tif_metadata.xml
- Figure4/Fig4G/Experiment-645wildtype_NR.czi.tif_files/Experiment-645.czi_h0b0t0z8c1x0-512y0-512.tif
- Figure4/Fig4G/Experiment-645wildtype_NR.czi.tif_files/Experiment-645.czi_h0b0t0z12c1x0-512y0-512.tif
- Figure4/Fig4G/Experiment-645wildtype_NR.czi.tif_files/Experiment-645.czi_h0b0t0z5c1x0-512y0-512.tif
- Figure4/Fig4G/Experiment-62gooddup_AWA.tif_files/Experiment-62gooddup_z5c0x0-1388y0-1040.tif_metadata.xml
- Figure4/Fig4G/Experiment-645wildtype_NR.czi.tif_files/Experiment-645.czi_h0b0t0z13c1x0-512y0-512.tif_metadata.xml
- Figure4/Fig4G/Experiment-645wildtype_NR.czi.tif_files/Experiment-645.czi_h0b0t0z4c1x0-512y0-512.tif
- Figure4/Fig4G/Experiment-645wildtype_NR.czi.tif_files/Experiment-645.czi_h0b0t0z3c1x0-512y0-512.tif_metadata.xml
- Figure4/Fig4G/Experiment-645wildtype_NR.czi.tif_files/Experiment-645.czi_h0b0t0z1c1x0-512y0-512.tif_metadata.xml
- Figure4/Fig4G/Experiment-645wildtype_NR.czi.tif_files/Experiment-645.czi_h0b0t0z14c0x0-512y0-512.tif_metadata.xml
- Figure4/Fig4G/Experiment-645wildtype_NR.czi.tif_files/Experiment-645.czi_h0b0t0z11c1x0-512y0-512.tif
- Figure4/Fig4G/Experiment-645wildtype_NR.czi.tif_files/Experiment-645.czi_h0b0t0z18c0x0-512y0-512.tif_metadata.xml
- Figure4/Fig4G/Experiment-645wildtype_NR.czi.tif_files/Experiment-645.czi_h0b0t0z12c0x0-512y0-512.tif
- Figure4/Fig4G/Experiment-645wildtype_NR.czi.tif_files/Experiment-645.czi_h0b0t0z11c1x0-512y0-512.tif_metadata.xml
- Figure4/Fig4G/Experiment-645wildtype_NR.czi.tif_files/Experiment-645.czi_h0b0t0z11c0x0-512y0-512.tif
- Figure4/Fig4G/Experiment-62gooddup_AWA.tif_files/Experiment-62gooddup_z3c0x0-1388y0-1040.tif_metadata.xml
- Figure4/Fig4G/Experiment-645wildtype_NR.czi.tif_files/Experiment-645.czi_h0b0t0z16c0x0-512y0-512.tif
- Figure4/Fig4G/Experiment-645wildtype_NR.czi.tif_files/Experiment-645.czi_h0b0t0z1c0x0-512y0-512.tif
- Figure4/Fig4G/Experiment-645wildtype_NR.czi.tif_files/Experiment-645.czi_h0b0t0z13c0x0-512y0-512.tif_metadata.xml
- Figure4/Fig4G/Experiment-645wildtype_NR.czi.tif_files/Experiment-645.czi_h0b0t0z8c0x0-512y0-512.tif_metadata.xml
- Figure4/Fig4G/Experiment-645wildtype_NR.czi.tif_files/Experiment-645.czi_h0b0t0z7c0x0-512y0-512.tif_metadata.xml
- Figure4/Fig4G/Experiment-645wildtype_NR.czi.tif_files/Experiment-645.czi_h0b0t0z18c1x0-512y0-512.tif
- Figure4/Fig4G/Experiment-645wildtype_NR.czi.tif_files/Experiment-645.czi_h0b0t0z17c1x0-512y0-512.tif_metadata.xml
- Figure4/Fig4G/Experiment-645wildtype_NR.czi.tif_files/Experiment-645.czi_h0b0t0z2c1x0-512y0-512.tif
- Figure4/Fig4G/Experiment-645wildtype_NR.czi.tif_files/Experiment-645.czi_h0b0t0z1c1x0-512y0-512.tif
- Figure4/Fig4G/Experiment-645wildtype_NR.czi.tif_files/Experiment-645.czi_h0b0t0z12c1x0-512y0-512.tif_metadata.xml
- Figure4/Fig4G/Experiment-645wildtype_NR.czi.tif_files/Experiment-645.czi_h0b0t0z4c0x0-512y0-512.tif
- Figure4/Fig4G/Experiment-645wildtype_NR.czi.tif_files/Experiment-645.czi_h0b0t0z6c0x0-512y0-512.tif_metadata.xml
- Figure4/Fig4G/Experiment-645wildtype_NR.czi.tif_files/Experiment-645.czi_h0b0t0z19c1x0-512y0-512.tif_metadata.xml
- Figure4/Fig4G/Experiment-645wildtype_NR.czi.tif_files/Experiment-645.czi_h0b0t0z8c1x0-512y0-512.tif_metadata.xml
- Figure4/Fig4G/Experiment-645wildtype_NR.czi.tif_files/Experiment-645.czi_h0b0t0z19c0x0-512y0-512.tif
- Figure4/Fig4G/Experiment-645wildtype_NR.czi.tif_files/Experiment-645.czi_h0b0t0z15c0x0-512y0-512.tif
- Figure4/Fig4G/Experiment-645wildtype_NR.czi.tif_files/Experiment-645.czi_h0b0t0z6c1x0-512y0-512.tif
- Figure4/Fig4G/Experiment-645wildtype_NR.czi.tif_files/Experiment-645.czi_h0b0t0z0c0x0-512y0-512.tif
- Figure4/Fig4G/Experiment-645wildtype_NR.czi.tif_files/Experiment-645.czi_h0b0t0z4c1x0-512y0-512.tif_metadata.xml
- Figure4/Fig4G/Experiment-645wildtype_NR.czi.tif_files/Experiment-645.czi_h0b0t0z19c1x0-512y0-512.tif
- Figure4/Fig4G/Experiment-645wildtype_NR.czi.tif_files/Experiment-645.czi_h0b0t0z5c0x0-512y0-512.tif
- Figure4/Fig4G/Experiment-645wildtype_NR.czi.tif_files/Experiment-645.czi_h0b0t0z15c0x0-512y0-512.tif_metadata.xml
- Figure4/Fig4G/Experiment-645wildtype_NR.czi.tif_files/Experiment-645.czi_h0b0t0z2c0x0-512y0-512.tif_metadata.xml
- Figure4/Fig4G/Experiment-645wildtype_NR.czi.tif_files/Experiment-645.czi_h0b0t0z3c0x0-512y0-512.tif_metadata.xml
- Figure4/Fig4G/Experiment-645wildtype_NR.czi.tif_files/Experiment-645.czi_h0b0t0z1c0x0-512y0-512.tif_metadata.xml
- Figure4/Fig4G/Experiment-645wildtype_NR.czi.tif_files/Experiment-645.czi_h0b0t0z16c1x0-512y0-512.tif
- Figure4/Fig4G/Experiment-645wildtype_NR.czi.tif_files/Experiment-645.czi_h0b0t0z12c0x0-512y0-512.tif_metadata.xml
- Figure4/Fig4G/Experiment-645wildtype_NR.czi.tif_files/Experiment-645.czi_h0b0t0z8c0x0-512y0-512.tif
- Figure4/Fig4G/Experiment-645wildtype_NR.czi.tif_files/Experiment-645.czi_h0b0t0z17c0x0-512y0-512.tif
- Figure4/Fig4G/Experiment-645wildtype_NR.czi.tif_files/Experiment-645.czi_h0b0t0z10c0x0-512y0-512.tif
- Figure4/Fig4G/Experiment-645wildtype_NR.czi.tif_files/Experiment-645.czi_h0b0t0z0c1x0-512y0-512.tif_metadata.xml
- Figure4/Fig4D/Experiment-122_included.tif_files/processed/includedprocessed.tif
- Figure4/Fig4G/Experiment-645wildtype_NR.czi.tif_files/Experiment-645.czi_h0b0t0z9c1x0-512y0-512.tif_metadata.xml
- Figure4/Fig4G/Experiment-645wildtype_NR.czi.tif_files/Experiment-645.czi_h0b0t0z17c1x0-512y0-512.tif
- Figure4/Fig4G/Experiment-645wildtype_NR.czi.tif_files/Experiment-645.czi_h0b0t0z5c0x0-512y0-512.tif_metadata.xml
- Figure4/Fig4G/Experiment-645wildtype_NR.czi.tif_files/Experiment-645.czi_h0b0t0z11c0x0-512y0-512.tif_metadata.xml
- Figure4/Fig4G/Experiment-645wildtype_NR.czi.tif_files/Experiment-645.czi_h0b0t0z18c0x0-512y0-512.tif
- Figure4/Fig4G/Experiment-645wildtype_NR.czi.tif_files/Experiment-645.czi_h0b0t0z9c0x0-512y0-512.tif_metadata.xml
- Figure4/Fig4D/Experiment-106_skipped.tif_files/processed/UNC13skippedprocessed1.tif
- Figure4/Fig4G/Experiment-645wildtype_NR.czi.tif_files/Experiment-645.czi_h0b0t0z18c1x0-512y0-512.tif_metadata.xml
- Figure4/Fig4G/Experiment-645wildtype_NR.czi.tif_files/Experiment-645.czi_h0b0t0z14c0x0-512y0-512.tif
- Figure4/Fig4G/Experiment-645wildtype_NR.czi.tif_files/Experiment-645.czi_h0b0t0z6c0x0-512y0-512.tif
- Figure4/Fig4G/Experiment-645wildtype_NR.czi.tif_files/Experiment-645.czi_h0b0t0z19c0x0-512y0-512.tif_metadata.xml
- Figure4/Fig4D/Experiment-106_skipped.tif_files/processed/UNC13skippedprocessed.tif
- Figure4/Fig4G/Experiment-62gooddup_AWA.tif_files/processed/processed.tif
- Figure4/Fig4G/Experiment-645wildtype_NR.czi.tif_files/Experiment-645.czi_h0b0t0z10c0x0-512y0-512.tif_metadata.xml
- Figure4/Fig4G/Experiment-645wildtype_NR.czi.tif_files/Experiment-645.czi_h0b0t0z6c1x0-512y0-512.tif_metadata.xml
- Figure4/Fig4G/Experiment-645wildtype_NR.czi.tif_files/Experiment-645.czi_h0b0t0z4c0x0-512y0-512.tif_metadata.xml
- Figure4/Fig4D/Experiment-122_included.tif_files/processed/included.tif
- Figure4/Fig4G/Experiment-645wildtype_NR.czi.tif_files/Experiment-645.czi_h0b0t0z7c0x0-512y0-512.tif
- Figure4/Fig4G/Experiment-645wildtype_NR.czi.tif_files/Experiment-645.czi_h0b0t0z2c0x0-512y0-512.tif
- Figure4/Fig4G/Experiment-645wildtype_NR.czi.tif_files/Experiment-645.czi_h0b0t0z10c1x0-512y0-512.tif
- Figure4/Fig4G/Experiment-645wildtype_NR.czi.tif_files/Experiment-645.czi_h0b0t0z2c1x0-512y0-512.tif_metadata.xml
- Figure4/Fig4D/Experiment-122_included.tif_files/Experiment-122_z4c0x0-1388y0-1040.tif_metadata.xml
- Figure4/Fig4D/Experiment-122_included.tif_files/Experiment-122_z0c0x0-1388y0-1040.tif_metadata.xml
- Figure4/Fig4G/Experiment-62gooddup_AWA.tif_files/processed/processed_compile.tif
- Figure4/Fig4G/Experiment-645wildtype_NR.czi.tif_files/Experiment-645.czi_h0b0t0z7c1x0-512y0-512.tif_metadata.xml
- Figure4/Fig4D/Experiment-122_included.tif_files/Experiment-122_z2c0x0-1388y0-1040.tif_metadata.xml
- Figure4/Fig4D/Experiment-122_included.tif_files/Experiment-122_z5c0x0-1388y0-1040.tif_metadata.xml
- Figure4/Fig4G/Experiment-645wildtype_NR.czi.tif_files/Experiment-645.czi_h0b0t0z13c0x0-512y0-512.tif
- Figure4/Fig4G/Experiment-62gooddup_AWA.tif_files/processed/processed_compile.jpg
- Figure4/Fig4G/Experiment-645wildtype_NR.czi.tif_files/Experiment-645.czi_h0b0t0z13c1x0-512y0-512.tif
- Figure4/Fig4G/Experiment-645wildtype_NR.czi.tif_files/processed/greenNR.tif
- Figure4/Fig4D/Experiment-96_wildtype.tif_files/processed/wt.tif
- Figure4/Fig4D/Experiment-122_included.tif_files/Experiment-122_z3c0x0-1388y0-1040.tif_metadata.xml
- Figure4/Fig4D/Experiment-96_wildtype.tif_files/processed/wtprocessed.tif
- Figure4/Fig4D/Experiment-122_included.tif_files/Experiment-122_z5c0x0-1388y0-1040.tif
- Figure4/Fig4G/Experiment-645wildtype_NR.czi.tif_files/Experiment-645.czi_h0b0t0z10c1x0-512y0-512.tif_metadata.xml
- Figure4/Fig4D/Experiment-122_included.tif_files/Experiment-122_z3c0x0-1388y0-1040.tif
- Figure4/Fig4D/Experiment-122_included.tif_files/Experiment-122_z1c0x0-1388y0-1040.tif_metadata.xml
- Figure4/Fig4D/Experiment-122_included.tif_files/Experiment-122_z1c0x0-1388y0-1040.tif
- Figure4/Fig4G/Experiment-62gooddup_AWA.tif_files/processed/MAX_Experiment-62gooddupred.tif_files-1.tif
- Figure4/Fig4D/Experiment-122_included.tif_files/Experiment-122_z0c0x0-1388y0-1040.tif
- Figure4/Fig4D/Experiment-122_included.tif_files/Experiment-122_z2c0x0-1388y0-1040.tif
- Figure4/Fig4D/Experiment-106_skipped.tif_files/processed/UNC13skipped.tif
- Figure4/Fig4D/Experiment-122_included.tif_files/Experiment-122_z4c0x0-1388y0-1040.tif
- Figure4/Fig4G/Experiment-645wildtype_NR.czi.tif_files/Experiment-645.czi_h0b0t0z9c1x0-512y0-512.tif
- Figure4/Fig4G/Experiment-62gooddup_AWA.tif_files/processed/MAX_Experiment-62gooddupgreen.tif_files.tif
- Figure4/Fig4D/Experiment-96_wildtype.tif_files/processed/wt1.tif
