# Supplementary material for: Regulated microexon alternative splicing in single neurons tunes synaptic function
Source: EMBO Rep. 2025 Jun 9;26(14):3640–62. doi: 10.1038/s44319-025-00493-7 (PMC12287369; doi:10.1038/s44319-025-00493-7)
Supplement: Supplementary file 5 — Source data Fig. 4 [file 44319_2025_493_MOESM5_ESM.zip › Figure4/Fig4E/Figure4E.xlsx]

## Sheet: UNC13GFPpunctaquantiation
wild type	UNC-13included	UNC-13skipped
31	32.511	31
31	32.938	31
31.1	33	31
32	33	31
32	34.389	31
32	34.688	31
32	34.851	32.167
32.5	35	34.457
32.773	35	34.978
32.96	35	35.034
33.859	35.034	36
34.864	36	36
34.893	36.1	36
35	36.2	36.4
35	36.8	37
35	36.976	38.4
35	37.906	38.688
35.333	38.578	39.833
35.636	38.94	39.941
36	48.707	40.509
36	49	54.389
36
36
36.25
37
37
39.167
39.438
39.923
42.291
This quantitation represents the GFP puncta fluorescence intensity of endogenously tagged UNC-13 modified forms as analysed for the specific region of dorsal cord. Thses are calculated for the images acquired for a constant region of the dorsal cord.
