# Supplementary material for: Regulated microexon alternative splicing in single neurons tunes synaptic function
Source: EMBO Rep. 2025 Jun 9;26(14):3640–62. doi: 10.1038/s44319-025-00493-7 (PMC12287369; doi:10.1038/s44319-025-00493-7)
Supplement: Supplementary file 5 — Source data Fig. 4 [file 44319_2025_493_MOESM5_ESM.zip › Figure4/Fig4F/Figure4F.xlsx]

## Sheet: locomotoryassay
wild type	unc-13 (s69)	unc-13 (s69); UNC-13included rescue	unc-13 (s69); UNC-13skipped rescue
118	3	97	74
88	1	90	12
98	0	81	38
98	2	63	92
95	5	84	42
104	0	87	69
99	4	70	100
92	7	84	100
88	0	95	59
104	0	22	80
80	6	104	38
89	8	91	102
101	4	81	100
120	0	98	66
87			26
99			31
103			20
			46
			76
Locomotory assay for various genotypes for skipped and included forms of unc-13 in the unc-13 mutant background. The skipped and included isoforms rescue the unc-13 mutant locomotory behavior. The transgenic animals carrying the respective extrachrosomal arrays are scored for the behavior.
