# Supplementary material for: Regulated microexon alternative splicing in single neurons tunes synaptic function
Source: EMBO Rep. 2025 Jun 9;26(14):3640–62. doi: 10.1038/s44319-025-00493-7 (PMC12287369; doi:10.1038/s44319-025-00493-7)
Supplement: Supplementary file 5 — Source data Fig. 4 [file 44319_2025_493_MOESM5_ESM.zip › Figure4/Fig4C/Figure4C.xlsx]

## Sheet: PharyngealPumping
wild type	unc-13 (s69)	UNC-13included	UNC-13skipped
110	48	95	99
95	52	98	89
102	59	103	105
98	62	107	98
89	58	97	97
97	66	102	107
103	55	94	99
102	45	106	105
98	46	98	96
96	55	93	94
102	61	104	107
108	44	102	98
103	56	98	102
99	42	100	104
98	58	105	99
This graph represents the pharyngeal pumping among various genotypes as indicated for 30 seconds.
