# Supplementary material for: Regulated microexon alternative splicing in single neurons tunes synaptic function
Source: EMBO Rep. 2025 Jun 9;26(14):3640–62. doi: 10.1038/s44319-025-00493-7 (PMC12287369; doi:10.1038/s44319-025-00493-7)
Supplement: Supplementary file 5 — Source data Fig. 4 [file 44319_2025_493_MOESM5_ESM.zip › Figure4/Fig4H/Figure4H/Figure4H.xlsx]

## Sheet: CI activity
wild type	che-2	UNC-13included	UNC-13skipped
0.689655	-0.0909091	0.25	0.6
0.733333	0.0526316	0.272727	0.526316
0.823204	0.0769231	-0.0769231	0.583333
0.831325	0	0.125	0.538462
0.756098	0.0333333	0.204545	0.5
0.777778	-0.05	0.111111	0.6
0.647059	0.125	0.2	0.534884
0.684211	0.0769231	0.2	0.526316
0.686747	0.157895	0.236641	0.506849
0.702703	-0.0566038	0.181818	0.578947
0.714286	0.142857	0.220339	0.577465
0.689655	0.102041	0.285714	0.522727
The chemotaxis data of various genotypes analysed. che-2 is a control which is defective in olfaction, and UNC-13included and UNC-13skipped are CRISPR lines.
