# Supplementary material for: Regulated microexon alternative splicing in single neurons tunes synaptic function
Source: EMBO Rep. 2025 Jun 9;26(14):3640–62. doi: 10.1038/s44319-025-00493-7 (PMC12287369; doi:10.1038/s44319-025-00493-7)
Supplement: Supplementary file 5 — Source data Fig. 4 [file 44319_2025_493_MOESM5_ESM.zip › Figure4/Fig4G/Experiment-645wildtype_NR.czi.tif_files/Experiment-645.czi_h0b0t0z11c1x0-512y0-512.tif_metadata.xml]

<?xml version="1.0" encoding="utf-8"?>
<METADATA>
  <Tags>
    <AcquisitionTime>2021-03-22T00:21:03.3608288Z</AcquisitionTime>
    <StageXPosition>+000000006345.1120</StageXPosition>
    <StageYPosition>-000000001394.1740</StageYPosition>
    <FocusPosition>+000000000147.2300</FocusPosition>
    <RoiCenterOffsetX>+000000000000.0000</RoiCenterOffsetX>
    <RoiCenterOffsetY>+000000000000.0000</RoiCenterOffsetY>
    <RoiRotation>+000000000000.0000</RoiRotation>
  </Tags>
  <AttachmentSchema />
</METADATA>
