# Supplementary material for: Regulated microexon alternative splicing in single neurons tunes synaptic function
Source: EMBO Rep. 2025 Jun 9;26(14):3640–62. doi: 10.1038/s44319-025-00493-7 (PMC12287369; doi:10.1038/s44319-025-00493-7)
Supplement: Supplementary file 6 — Source data Fig. 5 [file 44319_2025_493_MOESM6_ESM.zip]

Archive with 273 entries (273 files):
- Figure5/Fig5F/Fig5Freadme.txt
- Figure5/Fig5F/Fig5F - Shortcut.lnk
- Figure5/Fig5F/Experiment-31_cellbody_skipped.tif_files/Experiment-31_z5c0x0-1388y0-1040.tif_metadata.xml
- Figure5/Fig5F/Experiment-70_synapse_skipped.tif_files/Experiment-70_z1c0x0-1388y0-1040.tif_metadata.xml
- Figure5/Fig5F/Experiment-31_cellbody_skipped.tif_files/Experiment-31_z2c0x0-1388y0-1040.tif_metadata.xml
- Figure5/Fig5H/Figure5H.xlsx
- Figure5/Fig5G/Figure5G.xlsx
- Figure5/Fig5D/Figure5D.xlsx
- Figure5/Fig5E/Fig5Ereadme.txt
- Figure5/Fig5F/Experiment-70_synapse_skipped.tif_files/Experiment-70_z2c0x0-1388y0-1040.tif_metadata.xml
- Figure5/Fig5F/Experiment-31_cellbody_skipped.tif_files/Experiment-31_z6c0x0-1388y0-1040.tif_metadata.xml
- Figure5/Fig5C/Figure5C.xlsx
- Figure5/Fig5F/Experiment-70_synapse_skipped.tif_files/Experiment-70_z5c0x0-1388y0-1040.tif_metadata.xml
- Figure5/Fig5B/Figure5B.xlsx
- Figure5/Fig5F/Experiment-31_cellbody_skipped.tif_files/Experiment-31_z0c0x0-1388y0-1040.tif_metadata.xml
- Figure5/Fig5F/Experiment-70_synapse_skipped.tif_files/Experiment-70_z0c0x0-1388y0-1040.tif_metadata.xml
- Figure5/Fig5F/Experiment-31_cellbody_skipped.tif_files/Experiment-31_z2c0x0-1388y0-1040.tif
- Figure5/Fig5F/Experiment-70_synapse_skipped.tif_files/Experiment-70_z3c0x0-1388y0-1040.tif
- Figure5/Fig5F/Experiment-70_synapse_skipped.tif_files/Experiment-70_z7c0x0-1388y0-1040.tif
- Figure5/Fig5F/Experiment-46_synapse_wt.tif_files/Experiment-46_z7c0x0-1388y0-1040.tif_metadata.xml
- Figure5/Fig5F/Experiment-31_cellbody_skipped.tif_files/Experiment-31_z4c0x0-1388y0-1040.tif_metadata.xml
- Figure5/Fig5F/Experiment-46_synapse_wt.tif_files/Experiment-46_z8c0x0-1388y0-1040.tif_metadata.xml
- Figure5/Fig5F/Experiment-31_cellbody_skipped.tif_files/Experiment-31_z6c0x0-1388y0-1040.tif
- Figure5/Fig5F/Experiment-70_synapse_skipped.tif_files/Experiment-70_z6c0x0-1388y0-1040.tif_metadata.xml
- Figure5/Fig5F/Experiment-46_synapse_wt.tif_files/Experiment-46_z4c0x0-1388y0-1040.tif_metadata.xml
- Figure5/Fig5F/Experiment-31_cellbody_skipped.tif_files/Experiment-31_z1c0x0-1388y0-1040.tif
- Figure5/Fig5F/Experiment-46_synapse_wt.tif_files/Experiment-46_z2c0x0-1388y0-1040.tif_metadata.xml
- Figure5/Fig5F/Experiment-46_synapse_wt.tif_files/Experiment-46_z1c0x0-1388y0-1040.tif_metadata.xml
- Figure5/Fig5F/Experiment-31_cellbody_skipped.tif_files/Experiment-31_z0c0x0-1388y0-1040.tif
- Figure5/Fig5F/Experiment-31_cellbody_skipped.tif_files/Experiment-31_z4c0x0-1388y0-1040.tif
- Figure5/Fig5F/Experiment-70_synapse_skipped.tif_files/Experiment-70_z2c0x0-1388y0-1040.tif
- Figure5/Fig5F/Experiment-70_synapse_skipped.tif_files/Experiment-70_z1c0x0-1388y0-1040.tif
- Figure5/Fig5F/Experiment-31_cellbody_skipped.tif_files/Experiment-31_z5c0x0-1388y0-1040.tif
- Figure5/Fig5F/Experiment-46_synapse_wt.tif_files/Experiment-46_z3c0x0-1388y0-1040.tif
- Figure5/Fig5F/Experiment-70_synapse_skipped.tif_files/Experiment-70_z4c0x0-1388y0-1040.tif
- Figure5/Fig5F/Experiment-70_synapse_skipped.tif_files/Experiment-70_z5c0x0-1388y0-1040.tif
- Figure5/Fig5F/Experiment-46_synapse_wt.tif_files/Experiment-46_z9c0x0-1388y0-1040.tif_metadata.xml
- Figure5/Fig5F/Experiment-70_synapse_skipped.tif_files/Experiment-70_z7c0x0-1388y0-1040.tif_metadata.xml
- Figure5/Fig5F/Experiment-31_cellbody_skipped.tif_files/Experiment-31_z1c0x0-1388y0-1040.tif_metadata.xml
- Figure5/Fig5F/Experiment-46_synapse_wt.tif_files/Experiment-46_z6c0x0-1388y0-1040.tif_metadata.xml
- Figure5/Fig5F/Experiment-70_synapse_skipped.tif_files/Experiment-70_z4c0x0-1388y0-1040.tif_metadata.xml
- Figure5/Fig5F/Experiment-46_synapse_wt.tif_files/Experiment-46_z7c0x0-1388y0-1040.tif
- Figure5/Fig5F/Experiment-46_synapse_wt.tif_files/Experiment-46_z2c0x0-1388y0-1040.tif
- Figure5/Fig5F/Experiment-31_cellbody_skipped.tif_files/Experiment-31_z3c0x0-1388y0-1040.tif
- Figure5/Fig5F/Experiment-46_synapse_wt.tif_files/Experiment-46_z6c0x0-1388y0-1040.tif
- Figure5/Fig5F/Experiment-46_synapse_wt.tif_files/Experiment-46_z9c0x0-1388y0-1040.tif
- Figure5/Fig5F/Experiment-46_synapse_wt.tif_files/Experiment-46_z5c0x0-1388y0-1040.tif
- Figure5/Fig5F/Experiment-70_synapse_skipped.tif_files/Experiment-70_z3c0x0-1388y0-1040.tif_metadata.xml
- Figure5/Fig5F/Experiment-46_synapse_wt.tif_files/Experiment-46_z1c0x0-1388y0-1040.tif
- Figure5/Fig5F/Experiment-46_synapse_wt.tif_files/Experiment-46_z3c0x0-1388y0-1040.tif_metadata.xml
- Figure5/Fig5F/Experiment-46_synapse_wt.tif_files/Experiment-46_z0c0x0-1388y0-1040.tif
- Figure5/Fig5F/Experiment-46_synapse_wt.tif_files/Experiment-46_z0c0x0-1388y0-1040.tif_metadata.xml
- Figure5/Fig5F/Experiment-979_synapse_n2813.tif_files/Experiment-979_z7c0x0-1388y0-1040.tif_metadata.xml
- Figure5/Fig5F/Experiment-46_synapse_wt.tif_files/Experiment-46_z4c0x0-1388y0-1040.tif
- Figure5/Fig5F/Experiment-979_synapse_n2813.tif_files/Experiment-979_z3c0x0-1388y0-1040.tif_metadata.xml
- Figure5/Fig5F/Experiment-979_synapse_n2813.tif_files/Experiment-979_z5c0x0-1388y0-1040.tif_metadata.xml
- Figure5/Fig5F/Experiment-979_synapse_n2813.tif_files/Experiment-979_z2c0x0-1388y0-1040.tif_metadata.xml
- Figure5/Fig5F/Experiment-979_synapse_n2813.tif_files/Experiment-979_z4c0x0-1388y0-1040.tif_metadata.xml
- Figure5/Fig5F/Experiment-979_synapse_n2813.tif_files/Experiment-979_z0c0x0-1388y0-1040.tif_metadata.xml
- Figure5/Fig5F/Experiment-979_synapse_n2813.tif_files/Experiment-979_z6c0x0-1388y0-1040.tif
- Figure5/Fig5F/Experiment-70_synapse_skipped.tif_files/Experiment-70_z0c0x0-1388y0-1040.tif
- Figure5/Fig5F/Experiment-70_synapse_skipped.tif_files/Experiment-70_z6c0x0-1388y0-1040.tif
- Figure5/Fig5F/Experiment-46_synapse_wt.tif_files/Experiment-46_z8c0x0-1388y0-1040.tif
- Figure5/Fig5F/Experiment-979_synapse_n2813.tif_files/Experiment-979_z3c0x0-1388y0-1040.tif
- Figure5/Fig5F/Experiment-31_cellbody_skipped.tif_files/Experiment-31_z3c0x0-1388y0-1040.tif_metadata.xml
- Figure5/Fig5E/goodALM.tif_files/goodALM_z4c2x0-1388y0-1040.tif_metadata.xml
- Figure5/Fig5F/Experiment-979_synapse_n2813.tif_files/Experiment-979_z6c0x0-1388y0-1040.tif_metadata.xml
- Figure5/Fig5E/goodALM.tif_files/goodALM_z6c2x0-1388y0-1040.tif_metadata.xml
- Figure5/Fig5F/Experiment-979_synapse_n2813.tif_files/Experiment-979_z7c0x0-1388y0-1040.tif
- Figure5/Fig5F/Experiment-979_synapse_n2813.tif_files/Experiment-979_z1c0x0-1388y0-1040.tif_metadata.xml
- Figure5/Fig5E/goodALM.tif_files/goodALM_z7c2x0-1388y0-1040.tif_metadata.xml
- Figure5/Fig5F/Experiment-979_synapse_n2813.tif_files/Experiment-979_z4c0x0-1388y0-1040.tif
- Figure5/Fig5E/goodALM.tif_files/goodALM_z1c1x0-1388y0-1040.tif
- Figure5/Fig5F/Experiment-46_synapse_wt.tif_files/Experiment-46_z5c0x0-1388y0-1040.tif_metadata.xml
- Figure5/Fig5F/Experiment-979_synapse_n2813.tif_files/Experiment-979_z0c0x0-1388y0-1040.tif
- Figure5/Fig5E/goodALM.tif_files/goodALM_z0c1x0-1388y0-1040.tif
- Figure5/Fig5E/goodALM.tif_files/goodALM_z1c2x0-1388y0-1040.tif_metadata.xml
- Figure5/Fig5E/goodALM.tif_files/goodALM_z3c1x0-1388y0-1040.tif
- Figure5/Fig5E/goodALM.tif_files/goodALM_z5c2x0-1388y0-1040.tif
- Figure5/Fig5E/goodALM.tif_files/goodALM_z4c1x0-1388y0-1040.tif
- Figure5/Fig5E/goodALM.tif_files/goodALM_z5c2x0-1388y0-1040.tif_metadata.xml
- Figure5/Fig5E/goodALM.tif_files/goodALM_z0c2x0-1388y0-1040.tif
- Figure5/Fig5E/goodALM.tif_files/goodALM_z1c2x0-1388y0-1040.tif
- Figure5/Fig5E/goodALM.tif_files/goodALM_z6c1x0-1388y0-1040.tif_metadata.xml
- Figure5/Fig5E/goodALM.tif_files/goodALM_z3c2x0-1388y0-1040.tif
- Figure5/Fig5E/goodALM.tif_files/goodALM_z3c2x0-1388y0-1040.tif_metadata.xml
- Figure5/Fig5F/Experiment-979_synapse_n2813.tif_files/Experiment-979_z2c0x0-1388y0-1040.tif
- Figure5/Fig5E/goodALM.tif_files/goodALM_z7c0x0-1388y0-1040.tif_metadata.xml
- Figure5/Fig5E/goodALM.tif_files/goodALM_z6c1x0-1388y0-1040.tif
- Figure5/Fig5E/goodALM.tif_files/goodALM_z3c1x0-1388y0-1040.tif_metadata.xml
- Figure5/Fig5E/goodALM.tif_files/goodALM_z6c2x0-1388y0-1040.tif
- Figure5/Fig5E/goodALM.tif_files/goodALM_z0c1x0-1388y0-1040.tif_metadata.xml
- Figure5/Fig5E/goodALM.tif_files/goodALM_z0c2x0-1388y0-1040.tif_metadata.xml
- Figure5/Fig5E/goodALM.tif_files/goodALM_z5c1x0-1388y0-1040.tif_metadata.xml
- Figure5/Fig5E/goodALM.tif_files/goodALM_z2c0x0-1388y0-1040.tif_metadata.xml
- Figure5/Fig5E/goodALM.tif_files/goodALM_z4c1x0-1388y0-1040.tif_metadata.xml
- Figure5/Fig5E/goodALM.tif_files/goodALM_z2c2x0-1388y0-1040.tif_metadata.xml
- Figure5/Fig5E/goodALM.tif_files/goodALM_z7c2x0-1388y0-1040.tif
- Figure5/Fig5E/goodALM.tif_files/goodALM_z3c0x0-1388y0-1040.tif_metadata.xml
- Figure5/Fig5E/goodALM.tif_files/goodALM_z1c1x0-1388y0-1040.tif_metadata.xml
- Figure5/Fig5E/goodALM.tif_files/goodALM_z0c0x0-1388y0-1040.tif_metadata.xml
- Figure5/Fig5E/goodALM.tif_files/goodALM_z1c0x0-1388y0-1040.tif_metadata.xml
- Figure5/Fig5E/goodALM.tif_files/goodALM_z6c0x0-1388y0-1040.tif_metadata.xml
- Figure5/Fig5E/goodALM.tif_files/goodALM_z2c1x0-1388y0-1040.tif_metadata.xml
- Figure5/Fig5F/Experiment-122_synapse_included.tif_files/Experiment-122_z2c0x0-1388y0-1040.tif_metadata.xml
- Figure5/Fig5E/goodALM.tif_files/goodALM_z4c0x0-1388y0-1040.tif_metadata.xml
- Figure5/Fig5E/goodALM.tif_files/goodALM_z2c0x0-1388y0-1040.tif
- Figure5/Fig5E/goodALM.tif_files/goodALM_z7c1x0-1388y0-1040.tif_metadata.xml
- Figure5/Fig5E/goodALM.tif_files/goodALM_z4c0x0-1388y0-1040.tif
- Figure5/Fig5E/goodALM.tif_files/goodALM_z2c2x0-1388y0-1040.tif
- Figure5/Fig5F/Experiment-979_synapse_n2813.tif_files/Experiment-979_z1c0x0-1388y0-1040.tif
- Figure5/Fig5F/Experiment-979_synapse_n2813.tif_files/Experiment-979_z5c0x0-1388y0-1040.tif
- Figure5/Fig5F/Experiment-122_synapse_included.tif_files/Experiment-122_z4c0x0-1388y0-1040.tif_metadata.xml
- Figure5/Fig5F/Experiment-122_synapse_included.tif_files/Experiment-122_z5c0x0-1388y0-1040.tif_metadata.xml
- Figure5/Fig5F/Experiment-122_synapse_included.tif_files/Experiment-122_z3c0x0-1388y0-1040.tif_metadata.xml
- Figure5/Fig5E/goodALM.tif_files/goodALM_z6c0x0-1388y0-1040.tif
- Figure5/Fig5E/goodALM.tif_files/goodALM_z7c0x0-1388y0-1040.tif
- Figure5/Fig5F/Experiment-122_synapse_included.tif_files/Experiment-122_z5c0x0-1388y0-1040.tif
- Figure5/Fig5E/goodALM.tif_files/goodALM_z2c1x0-1388y0-1040.tif
- Figure5/Fig5F/Experiment-122_synapse_included.tif_files/Experiment-122_z6c0x0-1388y0-1040.tif_metadata.xml
- Figure5/Fig5E/goodALM.tif_files/goodALM_z4c2x0-1388y0-1040.tif
- Figure5/Fig5E/goodALM.tif_files/goodALM_z1c0x0-1388y0-1040.tif
- Figure5/Fig5E/goodALM.tif_files/goodALM_z3c0x0-1388y0-1040.tif
- Figure5/Fig5E/goodALM.tif_files/goodALM_z0c0x0-1388y0-1040.tif
- Figure5/Fig5E/goodALM.tif_files/goodALM_z5c1x0-1388y0-1040.tif
- Figure5/Fig5F/Experiment-35_Cellbody_wt.tif_files/Experiment-35_z1c0x0-1388y0-1040.tif_metadata.xml
- Figure5/Fig5F/Experiment-35_Cellbody_wt.tif_files/Experiment-35_z2c0x0-1388y0-1040.tif_metadata.xml
- Figure5/Fig5F/Experiment-35_Cellbody_wt.tif_files/Experiment-35_z3c0x0-1388y0-1040.tif
- Figure5/Fig5F/Experiment-122_synapse_included.tif_files/Experiment-122_z4c0x0-1388y0-1040.tif
- Figure5/Fig5F/Experiment-35_Cellbody_wt.tif_files/Experiment-35_z5c0x0-1388y0-1040.tif_metadata.xml
- Figure5/Fig5F/Experiment-122_synapse_included.tif_files/Experiment-122_z6c0x0-1388y0-1040.tif
- Figure5/Fig5E/goodALM.tif_files/goodALM_z5c0x0-1388y0-1040.tif_metadata.xml
- Figure5/Fig5F/Experiment-35_Cellbody_wt.tif_files/Experiment-35_z1c0x0-1388y0-1040.tif
- Figure5/Fig5F/Experiment-122_synapse_included.tif_files/Experiment-122_z0c0x0-1388y0-1040.tif_metadata.xml
- Figure5/Fig5F/Experiment-35_Cellbody_wt.tif_files/Experiment-35_z2c0x0-1388y0-1040.tif
- Figure5/Fig5F/Experiment-962_cellbody_n2813.tif_files/Experiment-962_z2c0x0-1388y0-1040.tif_metadata.xml
- Figure5/Fig5F/Experiment-35_Cellbody_wt.tif_files/Experiment-35_z0c0x0-1388y0-1040.tif
- Figure5/Fig5F/Experiment-35_Cellbody_wt.tif_files/Experiment-35_z4c0x0-1388y0-1040.tif_metadata.xml
- Figure5/Fig5F/Experiment-962_cellbody_n2813.tif_files/Experiment-962_z0c0x0-1388y0-1040.tif
- Figure5/Fig5F/Experiment-962_cellbody_n2813.tif_files/Experiment-962_z5c0x0-1388y0-1040.tif_metadata.xml
- Figure5/Fig5F/Experiment-35_Cellbody_wt.tif_files/Experiment-35_z4c0x0-1388y0-1040.tif
- Figure5/Fig5F/Experiment-122_synapse_included.tif_files/Experiment-122_z0c0x0-1388y0-1040.tif
- Figure5/Fig5F/Experiment-962_cellbody_n2813.tif_files/Experiment-962_z0c0x0-1388y0-1040.tif_metadata.xml
- Figure5/Fig5F/Experiment-35_Cellbody_wt.tif_files/Experiment-35_z0c0x0-1388y0-1040.tif_metadata.xml
- Figure5/Fig5F/Experiment-122_synapse_included.tif_files/Experiment-122_z1c0x0-1388y0-1040.tif
- Figure5/Fig5F/Experiment-122_synapse_included.tif_files/Experiment-122_z1c0x0-1388y0-1040.tif_metadata.xml
- Figure5/Fig5F/Experiment-962_cellbody_n2813.tif_files/Experiment-962_z6c0x0-1388y0-1040.tif
- Figure5/Fig5F/Experiment-122_synapse_included.tif_files/Experiment-122_z2c0x0-1388y0-1040.tif
- Figure5/Fig5F/Experiment-962_cellbody_n2813.tif_files/Experiment-962_z3c0x0-1388y0-1040.tif
- Figure5/Fig5F/Experiment-962_cellbody_n2813.tif_files/Experiment-962_z1c0x0-1388y0-1040.tif_metadata.xml
- Figure5/Fig5E/goodALM.tif_files/goodALM_z7c1x0-1388y0-1040.tif
- Figure5/Fig5F/Experiment-110_cellbody_included.tif_files/Experiment-110_z5c0x0-1388y0-1040.tif
- Figure5/Fig5F/Experiment-962_cellbody_n2813.tif_files/Experiment-962_z4c0x0-1388y0-1040.tif_metadata.xml
- Figure5/Fig5F/Experiment-962_cellbody_n2813.tif_files/Experiment-962_z2c0x0-1388y0-1040.tif
- Figure5/Fig5F/Experiment-122_synapse_included.tif_files/Experiment-122_z3c0x0-1388y0-1040.tif
- Figure5/Fig5F/Experiment-110_cellbody_included.tif_files/Experiment-110_z3c0x0-1388y0-1040.tif_metadata.xml
- Figure5/Fig5F/Experiment-110_cellbody_included.tif_files/Experiment-110_z0c0x0-1388y0-1040.tif_metadata.xml
- Figure5/Fig5F/Experiment-110_cellbody_included.tif_files/Experiment-110_z4c0x0-1388y0-1040.tif_metadata.xml
- Figure5/Fig5F/Experiment-35_Cellbody_wt.tif_files/Experiment-35_z5c0x0-1388y0-1040.tif
- Figure5/Fig5F/Experiment-962_cellbody_n2813.tif_files/Experiment-962_z4c0x0-1388y0-1040.tif
- Figure5/Fig5F/Experiment-110_cellbody_included.tif_files/Experiment-110_z2c0x0-1388y0-1040.tif_metadata.xml
- Figure5/Fig5F/Experiment-110_cellbody_included.tif_files/Experiment-110_z3c0x0-1388y0-1040.tif
- Figure5/Fig5F/Experiment-962_cellbody_n2813.tif_files/Experiment-962_z5c0x0-1388y0-1040.tif
- Figure5/Fig5F/Experiment-35_Cellbody_wt.tif_files/Experiment-35_z3c0x0-1388y0-1040.tif_metadata.xml
- Figure5/Fig5F/Experiment-110_cellbody_included.tif_files/Experiment-110_z0c0x0-1388y0-1040.tif
- Figure5/Fig5F/Experiment-962_cellbody_n2813.tif_files/Experiment-962_z6c0x0-1388y0-1040.tif_metadata.xml
- Figure5/Fig5E/good_PLM.tif_files/good_z9c2x0-1388y0-1040.tif_metadata.xml
- Figure5/Fig5F/Experiment-110_cellbody_included.tif_files/Experiment-110_z4c0x0-1388y0-1040.tif
- Figure5/Fig5F/Experiment-110_cellbody_included.tif_files/Experiment-110_z2c0x0-1388y0-1040.tif
- Figure5/Fig5F/Experiment-962_cellbody_n2813.tif_files/Experiment-962_z1c0x0-1388y0-1040.tif
- Figure5/Fig5E/good_PLM.tif_files/good_z2c2x0-1388y0-1040.tif_metadata.xml
- Figure5/Fig5E/good_PLM.tif_files/good_z0c2x0-1388y0-1040.tif_metadata.xml
- Figure5/Fig5E/goodALM.tif_files/goodALM_z5c0x0-1388y0-1040.tif
- Figure5/Fig5E/good_PLM.tif_files/good_z12c2x0-1388y0-1040.tif
- Figure5/Fig5F/Experiment-110_cellbody_included.tif_files/Experiment-110_z5c0x0-1388y0-1040.tif_metadata.xml
- Figure5/Fig5E/good_PLM.tif_files/good_z1c2x0-1388y0-1040.tif_metadata.xml
- Figure5/Fig5F/Experiment-962_cellbody_n2813.tif_files/Experiment-962_z3c0x0-1388y0-1040.tif_metadata.xml
- Figure5/Fig5E/good_PLM.tif_files/good_z11c2x0-1388y0-1040.tif_metadata.xml
- Figure5/Fig5E/good_PLM.tif_files/good_z5c2x0-1388y0-1040.tif_metadata.xml
- Figure5/Fig5F/Experiment-110_cellbody_included.tif_files/Experiment-110_z1c0x0-1388y0-1040.tif_metadata.xml
- Figure5/Fig5E/good_PLM.tif_files/good_z6c2x0-1388y0-1040.tif
- Figure5/Fig5F/Experiment-110_cellbody_included.tif_files/Experiment-110_z1c0x0-1388y0-1040.tif
- Figure5/Fig5E/good_PLM.tif_files/good_z10c1x0-1388y0-1040.tif
- Figure5/Fig5E/good_PLM.tif_files/good_z11c1x0-1388y0-1040.tif
- Figure5/Fig5E/good_PLM.tif_files/good_z4c2x0-1388y0-1040.tif_metadata.xml
- Figure5/Fig5E/good_PLM.tif_files/good_z10c1x0-1388y0-1040.tif_metadata.xml
- Figure5/Fig5E/good_PLM.tif_files/good_z12c2x0-1388y0-1040.tif_metadata.xml
- Figure5/Fig5E/good_PLM.tif_files/good_z11c1x0-1388y0-1040.tif_metadata.xml
- Figure5/Fig5E/good_PLM.tif_files/good_z7c2x0-1388y0-1040.tif_metadata.xml
- Figure5/Fig5E/good_PLM.tif_files/good_z5c2x0-1388y0-1040.tif
- Figure5/Fig5E/good_PLM.tif_files/good_z3c2x0-1388y0-1040.tif_metadata.xml
- Figure5/Fig5E/good_PLM.tif_files/good_z6c2x0-1388y0-1040.tif_metadata.xml
- Figure5/Fig5E/good_PLM.tif_files/good_z4c1x0-1388y0-1040.tif_metadata.xml
- Figure5/Fig5E/good_PLM.tif_files/good_z10c2x0-1388y0-1040.tif
- Figure5/Fig5E/good_PLM.tif_files/good_z0c2x0-1388y0-1040.tif
- Figure5/Fig5E/good_PLM.tif_files/good_z1c2x0-1388y0-1040.tif
- Figure5/Fig5E/good_PLM.tif_files/good_z3c2x0-1388y0-1040.tif
- Figure5/Fig5E/good_PLM.tif_files/good_z7c2x0-1388y0-1040.tif
- Figure5/Fig5E/good_PLM.tif_files/good_z4c2x0-1388y0-1040.tif
- Figure5/Fig5E/good_PLM.tif_files/good_z10c2x0-1388y0-1040.tif_metadata.xml
- Figure5/Fig5E/good_PLM.tif_files/good_z9c2x0-1388y0-1040.tif
- Figure5/Fig5E/good_PLM.tif_files/good_z8c1x0-1388y0-1040.tif
- Figure5/Fig5E/good_PLM.tif_files/good_z2c1x0-1388y0-1040.tif_metadata.xml
- Figure5/Fig5E/good_PLM.tif_files/good_z12c0x0-1388y0-1040.tif
- Figure5/Fig5E/good_PLM.tif_files/good_z5c1x0-1388y0-1040.tif_metadata.xml
- Figure5/Fig5E/good_PLM.tif_files/good_z12c1x0-1388y0-1040.tif_metadata.xml
- Figure5/Fig5E/good_PLM.tif_files/good_z8c2x0-1388y0-1040.tif_metadata.xml
- Figure5/Fig5E/good_PLM.tif_files/good_z9c1x0-1388y0-1040.tif_metadata.xml
- Figure5/Fig5E/good_PLM.tif_files/good_z10c0x0-1388y0-1040.tif_metadata.xml
- Figure5/Fig5E/good_PLM.tif_files/good_z8c2x0-1388y0-1040.tif
- Figure5/Fig5E/good_PLM.tif_files/good_z8c1x0-1388y0-1040.tif_metadata.xml
- Figure5/Fig5E/good_PLM.tif_files/good_z12c0x0-1388y0-1040.tif_metadata.xml
- Figure5/Fig5E/good_PLM.tif_files/good_z7c1x0-1388y0-1040.tif_metadata.xml
- Figure5/Fig5E/good_PLM.tif_files/good_z9c0x0-1388y0-1040.tif_metadata.xml
- Figure5/Fig5E/good_PLM.tif_files/good_z3c1x0-1388y0-1040.tif_metadata.xml
- Figure5/Fig5E/good_PLM.tif_files/good_z7c1x0-1388y0-1040.tif
- Figure5/Fig5E/good_PLM.tif_files/good_z3c1x0-1388y0-1040.tif
- Figure5/Fig5E/good_PLM.tif_files/good_z11c0x0-1388y0-1040.tif_metadata.xml
- Figure5/Fig5E/good_PLM.tif_files/good_z10c0x0-1388y0-1040.tif
- Figure5/Fig5E/good_PLM.tif_files/good_z6c1x0-1388y0-1040.tif_metadata.xml
- Figure5/Fig5E/good_PLM.tif_files/processed/PLM.tif
- Figure5/Fig5F/Experiment-962_cellbody_n2813.tif_files/processed/MAX_Experiment-962good.tif_files.tif
- Figure5/Fig5E/good_PLM.tif_files/good_z6c1x0-1388y0-1040.tif
- Figure5/Fig5E/good_PLM.tif_files/good_z9c0x0-1388y0-1040.tif
- Figure5/Fig5E/good_PLM.tif_files/good_z4c1x0-1388y0-1040.tif
- Figure5/Fig5E/good_PLM.tif_files/good_z11c0x0-1388y0-1040.tif
- Figure5/Fig5E/good_PLM.tif_files/good_z3c0x0-1388y0-1040.tif_metadata.xml
- Figure5/Fig5E/good_PLM.tif_files/good_z2c1x0-1388y0-1040.tif
- Figure5/Fig5F/Experiment-962_cellbody_n2813.tif_files/processed/MAX_Experiment-962.tif_files.tif
- Figure5/Fig5E/good_PLM.tif_files/good_z2c2x0-1388y0-1040.tif
- Figure5/Fig5E/good_PLM.tif_files/good_z1c1x0-1388y0-1040.tif
- Figure5/Fig5E/good_PLM.tif_files/good_z7c0x0-1388y0-1040.tif
- Figure5/Fig5E/good_PLM.tif_files/good_z0c0x0-1388y0-1040.tif
- Figure5/Fig5F/Experiment-70_synapse_skipped.tif_files/processed/processedExperiment-70.tif_files.tif
- Figure5/Fig5E/good_PLM.tif_files/good_z12c1x0-1388y0-1040.tif
- Figure5/Fig5F/Experiment-31_cellbody_skipped.tif_files/processed/processedexperiment-31.tif_files.tif
- Figure5/Fig5E/good_PLM.tif_files/good_z1c1x0-1388y0-1040.tif_metadata.xml
- Figure5/Fig5F/Experiment-979_synapse_n2813.tif_files/processed/MAX_Experiment-979.tif_files.tif
- Figure5/Fig5E/good_PLM.tif_files/good_z4c0x0-1388y0-1040.tif_metadata.xml
- Figure5/Fig5E/good_PLM.tif_files/good_z1c0x0-1388y0-1040.tif_metadata.xml
- Figure5/Fig5E/goodALM.tif_files/processed/blue_goodALM.tif_files.tif
- Figure5/Fig5F/Experiment-35_Cellbody_wt.tif_files/processed/MAX_Experiment-35.tif_files.tif
- Figure5/Fig5E/good_PLM.tif_files/good_z5c1x0-1388y0-1040.tif
- Figure5/Fig5F/Experiment-110_cellbody_included.tif_files/processed/processedExperiment-110.tif_files.tif
- Figure5/Fig5E/good_PLM.tif_files/good_z4c0x0-1388y0-1040.tif
- Figure5/Fig5E/good_PLM.tif_files/good_z11c2x0-1388y0-1040.tif
- Figure5/Fig5E/good_PLM.tif_files/good_z1c0x0-1388y0-1040.tif
- Figure5/Fig5F/Experiment-46_synapse_wt.tif_files/processed/processed.tif_files.tif
- Figure5/Fig5E/good_PLM.tif_files/processed/green_good.tif_files.tif
- Figure5/Fig5E/good_PLM.tif_files/good_z6c0x0-1388y0-1040.tif
- Figure5/Fig5E/goodALM.tif_files/processed/ALM.tif
- Figure5/Fig5E/good_PLM.tif_files/good_z0c1x0-1388y0-1040.tif_metadata.xml
- Figure5/Fig5E/good_PLM.tif_files/processed/blue_good.tif_files.tif
- Figure5/Fig5E/good_PLM.tif_files/processed/red_good.tif_files.tif
- Figure5/Fig5F/Experiment-70_synapse_skipped.tif_files/processed/MAX_Experiment-70.tif_files.tif
- Figure5/Fig5E/good_PLM.tif_files/good_z0c1x0-1388y0-1040.tif
- Figure5/Fig5E/good_PLM.tif_files/good_z9c1x0-1388y0-1040.tif
- Figure5/Fig5E/goodALM.tif_files/processed/green_goodALM.tif_files.tif
- Figure5/Fig5F/Experiment-122_synapse_included.tif_files/processed/MAX_Experiment-122.tif_files.tif
- Figure5/Fig5F/Experiment-110_cellbody_included.tif_files/processed/MAX_Experiment-110.tif_files.tif
- Figure5/Fig5F/Experiment-31_cellbody_skipped.tif_files/processed/MAX_Experiment-31.tif_files.tif
- Figure5/Fig5E/goodALM.tif_files/processed/red_goodALM.tif_files.tif
- Figure5/Fig5E/good_PLM.tif_files/good_z8c0x0-1388y0-1040.tif_metadata.xml
- Figure5/Fig5E/good_PLM.tif_files/good_z7c0x0-1388y0-1040.tif_metadata.xml
- Figure5/Fig5F/Experiment-46_synapse_wt.tif_files/processed/MAX_Experiment-46.tif_files.tif
- Figure5/Fig5E/good_PLM.tif_files/good_z5c0x0-1388y0-1040.tif_metadata.xml
- Figure5/Fig5E/good_PLM.tif_files/good_z0c0x0-1388y0-1040.tif_metadata.xml
- Figure5/Fig5E/good_PLM.tif_files/good_z6c0x0-1388y0-1040.tif_metadata.xml
- Figure5/Fig5E/good_PLM.tif_files/good_z2c0x0-1388y0-1040.tif
- Figure5/Fig5E/good_PLM.tif_files/good_z5c0x0-1388y0-1040.tif
- Figure5/Fig5E/good_PLM.tif_files/good_z8c0x0-1388y0-1040.tif
- Figure5/Fig5E/good_PLM.tif_files/good_z3c0x0-1388y0-1040.tif
- Figure5/Fig5E/good_PLM.tif_files/good_z2c0x0-1388y0-1040.tif_metadata.xml
