# Supplementary material for: Regulated microexon alternative splicing in single neurons tunes synaptic function
Source: EMBO Rep. 2025 Jun 9;26(14):3640–62. doi: 10.1038/s44319-025-00493-7 (PMC12287369; doi:10.1038/s44319-025-00493-7)
Supplement: Supplementary file 6 — Source data Fig. 5 [file 44319_2025_493_MOESM6_ESM.zip › Figure5/Fig5F/Fig5Freadme.txt]

Fig5F composed of cell body with minor neurites, and synapse indicating clustering of SNB-1::GFP. This is for wild type, UNC-13skipped and UNC-13included animals.
