# Supplementary material for: Regulated microexon alternative splicing in single neurons tunes synaptic function
Source: EMBO Rep. 2025 Jun 9;26(14):3640–62. doi: 10.1038/s44319-025-00493-7 (PMC12287369; doi:10.1038/s44319-025-00493-7)
Supplement: Supplementary file 6 — Source data Fig. 5 [file 44319_2025_493_MOESM6_ESM.zip › Figure5/Fig5H/Figure5H.xlsx]

## Sheet: SNB1GFP punctanumber
wild type	unc-13 (n2813)	UNC-13included	UNC-13skipped
0	3	0	0
0	3	0	1
1	4	1	2
1	4	1	2
1	5	1	2
1	6	1	2
2	6	2	3
2	7	2	3
2	8	2	4
2	8	3	4
3	8	3	4
3	10	4	4
3	11	4	5
4	11	4	5
5	14	5	6
	16	8	6
			6
			6
			8
			8
			11
The number of SNB-1::GFP puncta in minor neurites are acquired and manual quantitation performed in the mentioned genotypes.unc-13skipped has a mild increase in the SNB-1::GFP puncta in minor neurites.
