# Supplementary material for: Regulated microexon alternative splicing in single neurons tunes synaptic function
Source: EMBO Rep. 2025 Jun 9;26(14):3640–62. doi: 10.1038/s44319-025-00493-7 (PMC12287369; doi:10.1038/s44319-025-00493-7)
Supplement: Supplementary file 6 — Source data Fig. 5 [file 44319_2025_493_MOESM6_ESM.zip › Figure5/Fig5G/Figure5G.xlsx]

## Sheet: synapticintesity_SNB-1GFP
wild type	unc-13 (n2813)	UNC-13included	UNC-13skipped
24.293	18.819	40.543	20.285
19.745	19.221	21.969	15.553
22.909	19.223	22.741	23.815
33.642	23.793	17.065	34.046
45.244	24.025	17.945	19.791
26.555	26.178	23.064	14.469
33.485	28.129	21.969	21.716
23.739	32.172	45.932	24.591
35.008	32.609	34.061	16.334
20.312	32.998	25.152	19.973
26.327	33.145	22.376	27.564
18.5	34.453	20.975	22.691
18.262	35.145	19.831	27.157
18.793	37.214	17.611	11.718
22.551	38.572	23.982	11.318
23.564	41.99	22.974	12.954
24.426	43.027	25.032	23.132
24.62	45.735	20.765	26.786
25.331	48.134	32.098	18.491
26.454	52.574	23.842	18.74
26.492	53.049	35.41	11.562
27.004	54.908	25.147	15.643
28.57	58.116	25.141	20.156
35.236	58.597	18.244	12.103
		26.48	13.692
		21.954	15.477
		30.783	13.768
		20.599	29.066
		26.221	25.103
		18.189	36.179
		19.851	30.766
		26.051	13.617
		18.055	14.932
		23.62	21.985
		31.223	20.548
		28.399
		24.312
		27.64
		28.245
		25.038
The SNB-1::GFP clustering at the synapse of mechanosensory neurons was calculated by acquiring images of synapse at ventral cord for the respective genotypes.unc-13 skipped animals has mild phenotype and less clustering of SNB-1::GFP compared to wildtype. unc-13 loss of function shows more clustering of SNB-1::GFP.
