# Supplementary material for: Regulated microexon alternative splicing in single neurons tunes synaptic function
Source: EMBO Rep. 2025 Jun 9;26(14):3640–62. doi: 10.1038/s44319-025-00493-7 (PMC12287369; doi:10.1038/s44319-025-00493-7)
Supplement: Supplementary file 6 — Source data Fig. 5 [file 44319_2025_493_MOESM6_ESM.zip › Figure5/Fig5D/Figure5D.xlsx]

## Sheet: LevamisoleAssay
Time	wildtype			UNC-13_skipped			UNC-13_included
	R1	R2	R3	R1	R2	R3	R1	R2	R3
0	1	1	1	1	1	1	1	1	1
30	0.6	0.46	0.53	0.53	0.6	0.53	0.46	0.33	0.46
60	0.2	0.27	0.27	0.26	0.33	0.33	0.2	0.06	0.27
90	0	0	0	0.13	0	0.13	0.13	0	0.067
120	0	0	0	0	0	0	0.06	0	0
Levamisole assay was done for the indicated genotypes.
