# Supplementary material for: Regulated microexon alternative splicing in single neurons tunes synaptic function
Source: EMBO Rep. 2025 Jun 9;26(14):3640–62. doi: 10.1038/s44319-025-00493-7 (PMC12287369; doi:10.1038/s44319-025-00493-7)
Supplement: Supplementary file 6 — Source data Fig. 5 [file 44319_2025_493_MOESM6_ESM.zip › Figure5/Fig5C/Figure5C.xlsx]

## Sheet: AldicarbAssay
Time	Wild Type			unc-13included			unc-13skipped			unc-13 (n2813)
	R1	R2	R3	R1	R2	R3	R1	R2	R3	R1	R2	R3
0	1	1	1	1	1	1	1	1	1	1	1	1
40	1	1	1	1	1	1	0.9	0.82	0.97	1	1	1
80	0.8	0.78	0.83	0.8	0.72	0.83	0.54	0.47	0.4	0.9	0.9	0.92
120	0.57	0.47	0.7	0.57	0.43	0.67	0.17	0.16	0.23	0.7	0.8	0.75
160	0.47	0.3	0.53	0.37	0.21	0.5	0.11	0.07	0.1	0.62	0.65	0.65
200	0.4	0.18	0.3	0.31	0.12	0.3	0.04	0	0.03	0.5	0.55	0.6
240	0.17	0.1	0.13	0.17	0.02	0.17	0.024	0	0.03	0.4	0.45	0.5
280	0.07	0	0.03	0.11	0.022	0	0	0	0	0.3	0.3	0.35
320	0	0	0	0	0	0	0	0	0	0.2	0.2	0.25
340	0	0	0	0	0	0	0	0	0	0.1	0.1	0.15
360	0	0	0	0	0	0	0	0	0	0	0.03	0.06
Aldicarb assay at 0.4mM for the respective genotypes. UNC-13skipped animals are mildly aldicarb hypersensitive.

## Sheet: paralysis at 80 mins
	wild type			unc-13 (n2813)			UNC-13included			UNC-13skipped
Time	R1	R2	R3	R1	R2	R3	R1	R2	R3	R1	R2	R3
80 mins	0.8	0.78	0.83	0.9	0.9	0.92	0.804	0.72	0.833333	0.54	0.47	0.5
Fraction of moving animals at 80 minutes for various genotypes in the aldicarb assay conducted at 0.4mM.
