# Supplementary material for: Regulated microexon alternative splicing in single neurons tunes synaptic function
Source: EMBO Rep. 2025 Jun 9;26(14):3640–62. doi: 10.1038/s44319-025-00493-7 (PMC12287369; doi:10.1038/s44319-025-00493-7)
Supplement: Supplementary file 6 — Source data Fig. 5 [file 44319_2025_493_MOESM6_ESM.zip › Figure5/Fig5B/Figure5B.xlsx]

## Sheet: Thrashing assay
wild type	unc-13 (s69)	UNC-13included	UNC-13skipped
97	0	92	64
110	8	73	40
90	6	111	67
78	0	90	109
79	2	84	64
78	4	89	73
92	0	78	65
80	1	106	76
90	3	78	65
106	6	88	80
100	0	79	81
123	3	114	78
100		100	100
100		98	85
80		104	80
114		89	78
105		100	95
84		92	80
106		98	70
109		104	64
Thrashing assay of various genotypes. UNC-13skipped CRISPR lines has a mild locomotory defect. UNC-13 skipped animals has a graded locomotory deficits. Other sheet "Trial2" is additional trial for the reader.

## Sheet: Trial2
wild type	unc-13 (s69)	UNC-13included	UNC-13skipped
97	4	90	50
103	6	84	63
98	0	86	76
95	2	83	75
104	7	85	88
118	2	84	100
95	0	92	78
98	10	83	70
98	2	86	110
90	0	90	92
109	9	87	70
99	0	87	67
90		94	77
103		95	60
104		90	43
80		95	79
89		95	81
101		85	74
120		92	70
86		95	62
