# Supplementary material for: Regulated microexon alternative splicing in single neurons tunes synaptic function
Source: EMBO Rep. 2025 Jun 9;26(14):3640–62. doi: 10.1038/s44319-025-00493-7 (PMC12287369; doi:10.1038/s44319-025-00493-7)
Supplement: Supplementary file 6 — Source data Fig. 5 [file 44319_2025_493_MOESM6_ESM.zip › Figure5/Fig5F/Experiment-46_synapse_wt.tif_files/Experiment-46_z9c0x0-1388y0-1040.tif_metadata.xml]

<?xml version="1.0" encoding="utf-8"?>
<METADATA>
  <Tags>
    <AcquisitionTime>2022-01-12T18:10:53.7371445Z</AcquisitionTime>
    <ImageScaling>&lt;ImageScaling&gt;
  &lt;ImagePixelSize&gt;6.45,6.45&lt;/ImagePixelSize&gt;
&lt;/ImageScaling&gt;</ImageScaling>
    <DetectorState>&lt;CameraState&gt;
  &lt;ApplyCameraProfile&gt;false&lt;/ApplyCameraProfile&gt;
  &lt;ApplyImageOrientation&gt;true&lt;/ApplyImageOrientation&gt;
  &lt;ExposureTime&gt;500000000&lt;/ExposureTime&gt;
  &lt;Frame&gt;0,0,1388,1040&lt;/Frame&gt;
  &lt;ImageOrientation&gt;2&lt;/ImageOrientation&gt;
&lt;/CameraState&gt;</DetectorState>
    <FocusPosition>-000000000011.8190</FocusPosition>
    <RoiCenterOffsetX>+000000000000.0000</RoiCenterOffsetX>
    <RoiCenterOffsetY>+000000000000.0000</RoiCenterOffsetY>
  </Tags>
  <DataSchema />
  <AttachmentSchema />
</METADATA>
