# Supplementary material for: Regulated microexon alternative splicing in single neurons tunes synaptic function
Source: EMBO Rep. 2025 Jun 9;26(14):3640–62. doi: 10.1038/s44319-025-00493-7 (PMC12287369; doi:10.1038/s44319-025-00493-7)
Supplement: Supplementary file 7 — Source data Fig. 6 [file 44319_2025_493_MOESM7_ESM.zip]

Archive with 121 entries (121 files):
- Figure6/Fig6H/Fig6Hreadme.txt
- Figure6/Fig6H/Experiment-07_GABA_s69.tif_files/Experiment-07_z2c0x0-1388y0-1040.tif
- Figure6/Fig6H/Experiment-07_GABA_s69.tif_files/Experiment-07_z2c0x0-1388y0-1040.tif_metadata.xml
- Figure6/Fig6H/Experiment-07_GABA_s69.tif_files/Experiment-07_z7c0x0-1388y0-1040.tif_metadata.xml
- Figure6/Fig6H/Experiment-07_GABA_s69.tif_files/Experiment-07_z3c0x0-1388y0-1040.tif_metadata.xml
- Figure6/Fig6H/Experiment-07_GABA_s69.tif_files/Experiment-07_z6c0x0-1388y0-1040.tif
- Figure6/Fig6H/Experiment-07_GABA_s69.tif_files/Experiment-07_z5c0x0-1388y0-1040.tif
- Figure6/Fig6H/Experiment-19_GABA_OEskipped.tif_files/Experiment-19_z6c0x0-1388y0-1040.tif_metadata.xml
- Figure6/Fig6H/Experiment-07_GABA_s69.tif_files/Experiment-07_z5c0x0-1388y0-1040.tif_metadata.xml
- Figure6/Fig6H/Experiment-19_GABA_OEskipped.tif_files/Experiment-19_z4c0x0-1388y0-1040.tif_metadata.xml
- Figure6/Fig6H/Experiment-19_GABA_OEskipped.tif_files/Experiment-19_z4c0x0-1388y0-1040.tif
- Figure6/Fig6H/Experiment-19_GABA_OEskipped.tif_files/Experiment-19_z2c0x0-1388y0-1040.tif_metadata.xml
- Figure6/Fig6H/Experiment-19_GABA_OEskipped.tif_files/Experiment-19_z6c0x0-1388y0-1040.tif
- Figure6/Fig6D/Fig6D.xlsx
- Figure6/Fig6H/Experiment-19_GABA_OEskipped.tif_files/Experiment-19_z3c0x0-1388y0-1040.tif_metadata.xml
- Figure6/Fig6H/Experiment-19_GABA_OEskipped.tif_files/Experiment-19_z0c0x0-1388y0-1040.tif_metadata.xml
- Figure6/Fig6H/Experiment-19_GABA_OEskipped.tif_files/Experiment-19_z1c0x0-1388y0-1040.tif_metadata.xml
- Figure6/Fig6H/Experiment-19_GABA_OEskipped.tif_files/Experiment-19_z0c0x0-1388y0-1040.tif
- Figure6/Fig6H/Experiment-19_GABA_OEskipped.tif_files/Experiment-19_z1c0x0-1388y0-1040.tif
- Figure6/Fig6H/Experiment-19_GABA_OEskipped.tif_files/Experiment-19_z2c0x0-1388y0-1040.tif
- Figure6/Fig6H/Experiment-19_GABA_OEskipped.tif_files/Experiment-19_z5c0x0-1388y0-1040.tif
- Figure6/Fig6H/Experiment-19_GABA_OEskipped.tif_files/Experiment-19_z5c0x0-1388y0-1040.tif_metadata.xml
- Figure6/Fig6B/Fig6B.xlsx
- Figure6/Fig6I/Figure6I.xlsx
- Figure6/Fig6F/Figure6F.xlsx
- Figure6/Fig6J/Figure6J.xlsx
- Figure6/Fig6A/Fig6A.xlsx
- Figure6/Fig6H/Experiment-19_GABA_OEskipped.tif_files/Experiment-19_z3c0x0-1388y0-1040.tif
- Figure6/Fig6E/Figure6E.xlsx
- Figure6/Fig6H/Experiment-07_GABA_s69.tif_files/Experiment-07_z8c0x0-1388y0-1040.tif_metadata.xml
- Figure6/Fig6H/Experiment-07_GABA_s69.tif_files/Experiment-07_z7c0x0-1388y0-1040.tif
- Figure6/Fig6H/Experiment-69_wt_cholinergic.tif_files/Experiment-69_z7c0x0-1388y0-1040.tif_metadata.xml
- Figure6/Fig6H/Experiment-03_GABA_wt.tif_files/Experiment-03_z2c0x0-1388y0-1040.tif_metadata.xml
- Figure6/Fig6H/Experiment-03_GABA_wt.tif_files/Experiment-03_z1c0x0-1388y0-1040.tif_metadata.xml
- Figure6/Fig6H/Experiment-03_GABA_wt.tif_files/Experiment-03_z4c0x0-1388y0-1040.tif
- Figure6/Fig6H/Experiment-69_wt_cholinergic.tif_files/Experiment-69_z11c0x0-1388y0-1040.tif_metadata.xml
- Figure6/Fig6H/Experiment-07_GABA_s69.tif_files/Experiment-07_z1c0x0-1388y0-1040.tif_metadata.xml
- Figure6/Fig6H/Experiment-07_GABA_s69.tif_files/Experiment-07_z8c0x0-1388y0-1040.tif
- Figure6/Fig6H/Experiment-03_GABA_wt.tif_files/Experiment-03_z1c0x0-1388y0-1040.tif
- Figure6/Fig6H/Experiment-07_GABA_s69.tif_files/Experiment-07_z4c0x0-1388y0-1040.tif_metadata.xml
- Figure6/Fig6H/Experiment-03_GABA_wt.tif_files/Experiment-03_z2c0x0-1388y0-1040.tif
- Figure6/Fig6H/Experiment-03_GABA_wt.tif_files/Experiment-03_z4c0x0-1388y0-1040.tif_metadata.xml
- Figure6/Fig6H/Experiment-07_GABA_s69.tif_files/Experiment-07_z3c0x0-1388y0-1040.tif
- Figure6/Fig6H/Experiment-69_wt_cholinergic.tif_files/Experiment-69_z8c0x0-1388y0-1040.tif_metadata.xml
- Figure6/Fig6H/Experiment-03_GABA_wt.tif_files/Experiment-03_z0c0x0-1388y0-1040.tif
- Figure6/Fig6H/Experiment-69_wt_cholinergic.tif_files/Experiment-69_z10c0x0-1388y0-1040.tif_metadata.xml
- Figure6/Fig6H/Experiment-07_GABA_s69.tif_files/Experiment-07_z4c0x0-1388y0-1040.tif
- Figure6/Fig6H/Experiment-03_GABA_wt.tif_files/Experiment-03_z3c0x0-1388y0-1040.tif_metadata.xml
- Figure6/Fig6H/Experiment-07_GABA_s69.tif_files/Experiment-07_z0c0x0-1388y0-1040.tif
- Figure6/Fig6H/Experiment-69_wt_cholinergic.tif_files/Experiment-69_z7c0x0-1388y0-1040.tif
- Figure6/Fig6H/Experiment-69_wt_cholinergic.tif_files/Experiment-69_z9c0x0-1388y0-1040.tif_metadata.xml
- Figure6/Fig6H/Experiment-07_GABA_s69.tif_files/Experiment-07_z6c0x0-1388y0-1040.tif_metadata.xml
- Figure6/Fig6H/Experiment-03_GABA_wt.tif_files/Experiment-03_z0c0x0-1388y0-1040.tif_metadata.xml
- Figure6/Fig6H/Experiment-69_wt_cholinergic.tif_files/Experiment-69_z12c0x0-1388y0-1040.tif_metadata.xml
- Figure6/Fig6H/Experiment-03_GABA_wt.tif_files/Experiment-03_z3c0x0-1388y0-1040.tif
- Figure6/Fig6H/Experiment-69_wt_cholinergic.tif_files/Experiment-69_z1c0x0-1388y0-1040.tif
- Figure6/Fig6H/Experiment-69_wt_cholinergic.tif_files/Experiment-69_z6c0x0-1388y0-1040.tif_metadata.xml
- Figure6/Fig6H/Experiment-07_GABA_s69.tif_files/Experiment-07_z1c0x0-1388y0-1040.tif
- Figure6/Fig6H/Experiment-69_wt_cholinergic.tif_files/Experiment-69_z1c0x0-1388y0-1040.tif_metadata.xml
- Figure6/Fig6H/Experiment-69_wt_cholinergic.tif_files/Experiment-69_z2c0x0-1388y0-1040.tif
- Figure6/Fig6H/Experiment-69_wt_cholinergic.tif_files/Experiment-69_z10c0x0-1388y0-1040.tif
- Figure6/Fig6H/Experiment-69_wt_cholinergic.tif_files/Experiment-69_z9c0x0-1388y0-1040.tif
- Figure6/Fig6H/Experiment-69_wt_cholinergic.tif_files/Experiment-69_z2c0x0-1388y0-1040.tif_metadata.xml
- Figure6/Fig6H/Experiment-74_OEskipped_cholinergic.tif_files/Experiment-74_z7c0x0-1388y0-1040.tif_metadata.xml
- Figure6/Fig6H/Experiment-69_wt_cholinergic.tif_files/Experiment-69_z4c0x0-1388y0-1040.tif_metadata.xml
- Figure6/Fig6H/Experiment-69_wt_cholinergic.tif_files/Experiment-69_z8c0x0-1388y0-1040.tif
- Figure6/Fig6H/Experiment-69_wt_cholinergic.tif_files/Experiment-69_z5c0x0-1388y0-1040.tif_metadata.xml
- Figure6/Fig6H/Experiment-74_OEskipped_cholinergic.tif_files/Experiment-74_z8c0x0-1388y0-1040.tif
- Figure6/Fig6H/Experiment-69_wt_cholinergic.tif_files/Experiment-69_z11c0x0-1388y0-1040.tif
- Figure6/Fig6H/Experiment-74_OEskipped_cholinergic.tif_files/Experiment-74_z11c0x0-1388y0-1040.tif_metadata.xml
- Figure6/Fig6H/Experiment-74_OEskipped_cholinergic.tif_files/Experiment-74_z8c0x0-1388y0-1040.tif_metadata.xml
- Figure6/Fig6H/Experiment-69_wt_cholinergic.tif_files/Experiment-69_z3c0x0-1388y0-1040.tif
- Figure6/Fig6H/Experiment-74_OEskipped_cholinergic.tif_files/Experiment-74_z10c0x0-1388y0-1040.tif_metadata.xml
- Figure6/Fig6H/Experiment-74_OEskipped_cholinergic.tif_files/Experiment-74_z9c0x0-1388y0-1040.tif_metadata.xml
- Figure6/Fig6H/Experiment-69_wt_cholinergic.tif_files/Experiment-69_z12c0x0-1388y0-1040.tif
- Figure6/Fig6H/Experiment-74_OEskipped_cholinergic.tif_files/Experiment-74_z6c0x0-1388y0-1040.tif_metadata.xml
- Figure6/Fig6H/Experiment-69_wt_cholinergic.tif_files/Experiment-69_z5c0x0-1388y0-1040.tif
- Figure6/Fig6H/Experiment-69_wt_cholinergic.tif_files/Experiment-69_z4c0x0-1388y0-1040.tif
- Figure6/Fig6H/Experiment-74_OEskipped_cholinergic.tif_files/Experiment-74_z6c0x0-1388y0-1040.tif
- Figure6/Fig6H/Experiment-74_OEskipped_cholinergic.tif_files/Experiment-74_z3c0x0-1388y0-1040.tif_metadata.xml
- Figure6/Fig6H/Experiment-74_OEskipped_cholinergic.tif_files/Experiment-74_z11c0x0-1388y0-1040.tif
- Figure6/Fig6H/Experiment-74_OEskipped_cholinergic.tif_files/Experiment-74_z1c0x0-1388y0-1040.tif
- Figure6/Fig6H/Experiment-74_OEskipped_cholinergic.tif_files/Experiment-74_z9c0x0-1388y0-1040.tif
- Figure6/Fig6H/Experiment-74_OEskipped_cholinergic.tif_files/Experiment-74_z3c0x0-1388y0-1040.tif
- Figure6/Fig6H/Experiment-74_OEskipped_cholinergic.tif_files/Experiment-74_z5c0x0-1388y0-1040.tif_metadata.xml
- Figure6/Fig6H/Experiment-74_OEskipped_cholinergic.tif_files/Experiment-74_z1c0x0-1388y0-1040.tif_metadata.xml
- Figure6/Fig6H/Experiment-74_OEskipped_cholinergic.tif_files/Experiment-74_z7c0x0-1388y0-1040.tif
- Figure6/Fig6H/Experiment-69_wt_cholinergic.tif_files/Experiment-69_z0c0x0-1388y0-1040.tif
- Figure6/Fig6H/Experiment-74_OEskipped_cholinergic.tif_files/Experiment-74_z2c0x0-1388y0-1040.tif
- Figure6/Fig6H/Experiment-74_OEskipped_cholinergic.tif_files/Experiment-74_z0c0x0-1388y0-1040.tif_metadata.xml
- Figure6/Fig6H/Experiment-69_wt_cholinergic.tif_files/Experiment-69_z3c0x0-1388y0-1040.tif_metadata.xml
- Figure6/Fig6H/Experiment-50_cholinergic_s69.tif_files/Experiment-50_z3c0x0-1388y0-1040.tif
- Figure6/Fig6H/Experiment-69_wt_cholinergic.tif_files/Experiment-69_z0c0x0-1388y0-1040.tif_metadata.xml
- Figure6/Fig6H/Experiment-50_cholinergic_s69.tif_files/Experiment-50_z2c0x0-1388y0-1040.tif_metadata.xml
- Figure6/Fig6H/Experiment-74_OEskipped_cholinergic.tif_files/Experiment-74_z0c0x0-1388y0-1040.tif
- Figure6/Fig6H/Experiment-50_cholinergic_s69.tif_files/Experiment-50_z4c0x0-1388y0-1040.tif_metadata.xml
- Figure6/Fig6H/Experiment-07_GABA_s69.tif_files/Experiment-07_z0c0x0-1388y0-1040.tif_metadata.xml
- Figure6/Fig6H/Experiment-50_cholinergic_s69.tif_files/Experiment-50_z3c0x0-1388y0-1040.tif_metadata.xml
- Figure6/Fig6H/Experiment-74_OEskipped_cholinergic.tif_files/Experiment-74_z5c0x0-1388y0-1040.tif
- Figure6/Fig6H/Experiment-74_OEskipped_cholinergic.tif_files/Experiment-74_z4c0x0-1388y0-1040.tif_metadata.xml
- Figure6/Fig6H/Experiment-50_cholinergic_s69.tif_files/Experiment-50_z1c0x0-1388y0-1040.tif_metadata.xml
- Figure6/Fig6H/Experiment-50_cholinergic_s69.tif_files/Experiment-50_z0c0x0-1388y0-1040.tif_metadata.xml
- Figure6/Fig6H/Experiment-74_OEskipped_cholinergic.tif_files/Experiment-74_z4c0x0-1388y0-1040.tif
- Figure6/Fig6H/Experiment-50_cholinergic_s69.tif_files/Experiment-50_z4c0x0-1388y0-1040.tif
- Figure6/Fig6H/Experiment-50_cholinergic_s69.tif_files/Experiment-50_z1c0x0-1388y0-1040.tif
- Figure6/Fig6H/Experiment-03_GABA_wt.tif_files/processed/Drawing of MAX_Experiment-03.tif_files.tif
- Figure6/Fig6H/Experiment-69_wt_cholinergic.tif_files/processed/MAX_Experiment-69.tif_files.tif
- Figure6/Fig6H/Experiment-03_GABA_wt.tif_files/processed/MAX_Experiment-03.tif_files.tif
- Figure6/Fig6H/Experiment-50_cholinergic_s69.tif_files/Experiment-50_z0c0x0-1388y0-1040.tif
- Figure6/Fig6H/Experiment-07_GABA_s69.tif_files/vc/MAX_Experiment-07.tif_files.tif
- Figure6/Fig6H/Experiment-69_wt_cholinergic.tif_files/processed/wt1.tif
- Figure6/Fig6H/Experiment-74_OEskipped_cholinergic.tif_files/processed/MAX_Experiment-74.tif_files.tif
- Figure6/Fig6H/Experiment-50_cholinergic_s69.tif_files/Experiment-50_z2c0x0-1388y0-1040.tif
- Figure6/Fig6H/Experiment-74_OEskipped_cholinergic.tif_files/Experiment-74_z10c0x0-1388y0-1040.tif
- Figure6/Fig6H/Experiment-03_GABA_wt.tif_files/vc/MAX_Experiment-03.tif_files.tif
- Figure6/Fig6H/Experiment-74_OEskipped_cholinergic.tif_files/Experiment-74_z2c0x0-1388y0-1040.tif_metadata.xml
- Figure6/Fig6H/Experiment-50_cholinergic_s69.tif_files/processed/s69mutant.tif
- Figure6/Fig6G/Figure6G.xlsx
- Figure6/Fig6H/Experiment-50_cholinergic_s69.tif_files/processed/MAX_Experiment-50.tif_files.tif
- Figure6/Fig6H/Experiment-69_wt_cholinergic.tif_files/Experiment-69_z6c0x0-1388y0-1040.tif
- Figure6/Fig6H/Experiment-74_OEskipped_cholinergic.tif_files/processed/skippedOE1.tif
