# Supplementary material for: Regulated microexon alternative splicing in single neurons tunes synaptic function
Source: EMBO Rep. 2025 Jun 9;26(14):3640–62. doi: 10.1038/s44319-025-00493-7 (PMC12287369; doi:10.1038/s44319-025-00493-7)
Supplement: Supplementary file 7 — Source data Fig. 6 [file 44319_2025_493_MOESM7_ESM.zip › Figure6/Fig6H/Fig6Hreadme.txt]

Dorsal cord images of SNB-1::GFP cluster in cholinergic and GABAergic neurons in different genetic background. Here for unc-13skipped in GABA neurons, 
images are acquired from mild to strong unc animals, as discussed previously.
