# Supplementary material for: Regulated microexon alternative splicing in single neurons tunes synaptic function
Source: EMBO Rep. 2025 Jun 9;26(14):3640–62. doi: 10.1038/s44319-025-00493-7 (PMC12287369; doi:10.1038/s44319-025-00493-7)
Supplement: Supplementary file 7 — Source data Fig. 6 [file 44319_2025_493_MOESM7_ESM.zip › Figure6/Fig6D/Fig6D.xlsx]

## Sheet: LocomotoryAssay
wild type	punc-17::unc-13skipped	pUNC-25::UNC-13skipped
97	97	33
103	90	7
98	82	18
95	85	15
104	96	36
118	97	14
95	90	21
98	80	41
98	85	48
90	99	17
109	77	38
99	77	43
90	98	14
103	65	16
104	89	44
80	94	11
89	95	8
101	80	26
120	83	33
86	89
The locomotory assay for the genotypes, the overexpression of UNC-13 skipped under excitatory and inhibitory nervous system as extrachromosomal arrays.
