# Supplementary material for: Regulated microexon alternative splicing in single neurons tunes synaptic function
Source: EMBO Rep. 2025 Jun 9;26(14):3640–62. doi: 10.1038/s44319-025-00493-7 (PMC12287369; doi:10.1038/s44319-025-00493-7)
Supplement: Supplementary file 7 — Source data Fig. 6 [file 44319_2025_493_MOESM7_ESM.zip › Figure6/Fig6B/Fig6B.xlsx]

## Sheet: LocomotoryAssay
wild type			UNC-13skipped			Inhibitory neuron rescue			Excitatory neuron rescue
R1	R2	R3	R1	R2	R3	R1	R2	R3	R1	R2	R3
80	76	104	107	113	77	118	104	98	77	75	68
84	88	96	113	103	100	67	64	87	70	73	80
90	131	128	67	47	57	74	85	101	86	57	71
120	103	108	53	88	93	108	79	82	51	66	74
98	81	85	102	75	81	79	134	123	46	49	51
113	113	103	63	56	63	123	67	77	82	92	88
125	82	88	64	48	59	87	111	105	95	68	67
89	100	111	45	39	44	102	84	94	54	84	84
98	140	89	50	65	62	108	98	82	62	59	60
93	91	94	88	121	112	127	94	85	60	79	86
Locomotory assay was performed in various genotypes in replicates. Unc-13 included version was expressed as extrachromosomal array under punc-25 or punc-17, in the UNC-13skipped background.
