# Supplementary material for: Regulated microexon alternative splicing in single neurons tunes synaptic function
Source: EMBO Rep. 2025 Jun 9;26(14):3640–62. doi: 10.1038/s44319-025-00493-7 (PMC12287369; doi:10.1038/s44319-025-00493-7)
Supplement: Supplementary file 7 — Source data Fig. 6 [file 44319_2025_493_MOESM7_ESM.zip › Figure6/Fig6I/Figure6I.xlsx]

## Sheet: intensitycalculation
wild type	unc-13 (s69)	unc-13s kippedOE inhibitory neurons
19.394	16	12.035
18.689	16	11.69
17.232	16.25	11.18
16.914	16.3	11
16.803	16.583	10.672
16.457	17.37	10.57
16.162	17.8	10.122
16.124	18	10
16.039	18.214	9.925
15.672	18.434	9.583
15.375	18.512	9.568
15.364	18.778	9.548
15.267	19.2	9.475
15.208	19.258	9.212
15.078	19.277	8.986
15.074	19.558	8.978
15.07	19.682	8.76
15.06	19.76	8.591
15.048	19.947	8.091
14.967	19.986	7.972
14.897	20.444	7.759
14.491	21	7.529
14.476	21.03	7.5
14.467	21.286	7.429
14.415	21.372	7.333
14.357	21.545	7.333
14.343	21.581	7.25
14.296	21.714	7.2
14.196	22.143	7
14.16	22.763	7
14.121	22.853	7
14.118	23	7
13.889	23.75	7
13.889	23.769	6.524
13.846	24.056	6.426
13.833	24.314	6.184
13.778	24.444	5.417
13.75	24.471	5.385
13.741	24.8	5.333
13.68	24.82	5.316
13.632	25.265	5.25
13.556	25.393	5.25
13.5	25.481	5.083
13.467	25.667	5
13.444	25.83	5
13.438	26.115	5
13.435	26.692	5
13.429	26.72	5
13.375	26.887	5
13.333	27.037	5
13.25	27.192	5
13.2	27.207	5
13.182	27.978	5
13	28.07	5
13	28.442	5
13	28.639	5
13	29.181	5
13	29.389	5
13	29.828	5
13	30.172	5
13	30.28	5
13	30.551	5
13	31.949	5
13	32.478	5
13	34.427	5
		5
		5
		5
		5
		5
		5
Fluorescence intensity calculation for the SNB-1::GFP puncta in dorsal cord was performed on the acquired images of the respective genotypes.
