# Supplementary material for: Regulated microexon alternative splicing in single neurons tunes synaptic function
Source: EMBO Rep. 2025 Jun 9;26(14):3640–62. doi: 10.1038/s44319-025-00493-7 (PMC12287369; doi:10.1038/s44319-025-00493-7)
Supplement: Supplementary file 7 — Source data Fig. 6 [file 44319_2025_493_MOESM7_ESM.zip › Figure6/Fig6F/Figure6F.xlsx]

## Sheet: 80 mins paralysis
	wt			Ex[UNC-17::UNC-13skipped]			Ex[UNC-25::UNC-13skipped]
	R1	R2	R3	R1	R2	R3	R1	R2	R3
80 minutes	0.87	0.93	0.8	0.87	0.73	0.73	0.13	0.2	0.3
Fig6F is a data point from Fig6E for the 80 minutes time point showing fraction of animals moving at that time point.
