# Supplementary material for: Regulated microexon alternative splicing in single neurons tunes synaptic function
Source: EMBO Rep. 2025 Jun 9;26(14):3640–62. doi: 10.1038/s44319-025-00493-7 (PMC12287369; doi:10.1038/s44319-025-00493-7)
Supplement: Supplementary file 7 — Source data Fig. 6 [file 44319_2025_493_MOESM7_ESM.zip › Figure6/Fig6J/Figure6J.xlsx]

## Sheet: Intensitycalculation
wild type	unc-13 (s69)	unc-13s kippedOE excitatory neurons
43.96	22.95	39.814
40.717	25.5	39.804
39.635	26.375	39.693
33.667	32.027	38.661
32.276	32.5	35.487
32.268	33.897	34.847
32.168	36.593	34.329
31.483	36.955	34.115
31.313	37.131	34.062
30.569	37.173	32.658
30.527	37.25	32.339
29.625	37.86	32.26
29.355	38.464	32
28.718	39.095	31.444
28.71	39.119	31.081
28.174	39.188	30.789
27.634	40.955	30.512
27.462	41.19	30.344
27.167	42.981	30.112
27.153	44	29.074
27.124	44.885	28.839
27.069	44.985	28.505
27.048	45.55	28.044
26.993	45.843	27.843
26.83	45.845	27.608
26.156	46.546	27.11
25.965	46.56	26.2
25.912	47.413	25.691
25.777	47.623	25.615
25.631	47.663	25.127
25.626	47.903	25.094
25.333	49.67	25.022
25.25	49.743	24.981
25.122	50.529	24.944
25.091	50.977	24.926
24.824	51.336	24.674
24.814	51.972	24.673
24.708	53.275	24.375
24.68	53.296	24.206
24.667	54.951	23.822
24.176	59.647	23.292
24.114	62.101	22.623
23.782	62.867	22.375
23.167	64.806	22.214
23.148	65.282	22.2
23	71.275	22
22.832	77.48	22
22.8	77.647	21.951
22.741		21.895
22.718		21.781
22.538		21.615
22.471		21.583
21.067		21
20.6		21
20.364		19.667
20.191		18.333
20		18
19.846		15.5
19.714		15
18.4
18.357
17.667
17.167
17
17
Intensity calculation for the SNB-1::GFP puncta in the dorsal cord of the cholinergic neurons was perfomed on the acquired images in the respective genotypes.
