# Supplementary material for: Regulated microexon alternative splicing in single neurons tunes synaptic function
Source: EMBO Rep. 2025 Jun 9;26(14):3640–62. doi: 10.1038/s44319-025-00493-7 (PMC12287369; doi:10.1038/s44319-025-00493-7)
Supplement: Supplementary file 7 — Source data Fig. 6 [file 44319_2025_493_MOESM7_ESM.zip › Figure6/Fig6A/Fig6A.xlsx]

## Sheet: AldicarbAssay0.4mM
time	wt			UNC-13skipped			UNC-13skipped; punc-25::unc-13included			UNC-13skipped; punc-17::unc-13included
	R1	R2	R3	R1	R2	R3	R1	R2	R3	R1	R2	R3
0	1	1	1	1	1	1	1	1	1	1	1	1
40	1	0.9	0.73	0.67	0.73	0.6	1	0.9	0.93	0.87	0.8	0.8
80	0.8	0.7	0.6	0.27	0.4	0.33	0.8	0.8	0.6	0.2	0.4	0.27
120	0.5	0.4	0.33	0.067	0.13	0.13	0.6	0.4	0.4	0.13	0.13	0.067
160	0.2	0.3	0.067	0	0	0	0.2	0.3	0.2	0	0.067	0
200	0.1	0	0	0	0	0	0.1	0.2	0.13	0	0	0
240	0	0	0	0	0	0	0	0.1	0	0	0	0
Aldicarb assay at 0.4mM for the indicated genotypes, and the promoter specific driven included UNC-13 version are the extrachromosomal arrays.
