# Supplementary material for: Regulated microexon alternative splicing in single neurons tunes synaptic function
Source: EMBO Rep. 2025 Jun 9;26(14):3640–62. doi: 10.1038/s44319-025-00493-7 (PMC12287369; doi:10.1038/s44319-025-00493-7)
Supplement: Supplementary file 7 — Source data Fig. 6 [file 44319_2025_493_MOESM7_ESM.zip › Figure6/Fig6E/Figure6E.xlsx]

## Sheet: AldicarbAssay0.4mM
	wt			Ex[UNC-17::UNC-13skipped]			Ex[UNC-25::UNC-13skipped]
	R1	R2	R3	R1	R2	R3	R1	R2	R3
0	1	1	1	1	1	1	1	1	1
40	1	1	1	1	0.87	0.87	0.67	0.6	0.6
80	0.87	0.93	0.8	0.87	0.73	0.73	0.13	0.2	0.3
120	0.53	0.6	0.47	0.47	0.33	0.47	0.067	0	0.2
160	0.2	0.33	0.27	0.2	0.27	0.27	0.067	0	0
200	0.13	0.2	0.067	0.067	0	0	0	0	0
240	0	0	0	0	0	0	0	0	0
Aldicarb assay at 0.4mM for the repective genotypes. The animals picked for UNC-25skipped overexpression are mild to strong unc for this assay.
