# Supplementary material for: Regulated microexon alternative splicing in single neurons tunes synaptic function
Source: EMBO Rep. 2025 Jun 9;26(14):3640–62. doi: 10.1038/s44319-025-00493-7 (PMC12287369; doi:10.1038/s44319-025-00493-7)
Supplement: Supplementary file 7 — Source data Fig. 6 [file 44319_2025_493_MOESM7_ESM.zip › Figure6/Fig6G/Figure6G.xlsx]

## Sheet: PTZ assay
	wild type			unc-25 (e156)			Ex[punc-17::UNC-13skipped]			Ex[punc-25::UNC-13skipped]
	R1	R2	R3	R1	R2	R3	R1	R2	R3	R1	R2	R3
45 minutes	0.1	0	0	0.9	1	0.9	0.1	0	0.1	0.9	0.8	0.9
The PTZ trial was done at a concentration of 10mg/ml in duplicates . To be noted , for EX[punc-25::skipped], worms with mild to strong unc phenotype was picked , especiallythe worms with the phenotype shown in Fig 6C.
