# Supplementary material for: Regulated microexon alternative splicing in single neurons tunes synaptic function
Source: EMBO Rep. 2025 Jun 9;26(14):3640–62. doi: 10.1038/s44319-025-00493-7 (PMC12287369; doi:10.1038/s44319-025-00493-7)
Supplement: Supplementary file 8 — Source data Fig. 7 [file 44319_2025_493_MOESM8_ESM.zip]

Archive with 91 entries (91 files):
- Figure7/Fig7J/Fig7J.xlsx
- Figure7/Fig7E/Fig7E.xlsx
- Figure7/Fig7D/Fig7D.xlsx
- Figure7/Fig7B/Fig7B.xlsx
- Figure7/Fig7C/Fig7Creadme.txt
- Figure7/Fig7F/unc-31RTPCRb.tif
- Figure7/Fig7H/Figure7H.xlsx
- Figure7/Fig7C/Experiment-48F54G21_VC.tif_files/Experiment-48_z7c1x0-1388y0-1040.tif_metadata.xml
- Figure7/Fig7C/Experiment-48F54G21_VC.tif_files/red.tif
- Figure7/Fig7G/Figure7G.xlsx
- Figure7/Fig7C/Experiment-48F54G21_VC.tif_files/Experiment-48_z5c1x0-1388y0-1040.tif
- Figure7/Fig7C/Experiment-48F54G21_VC.tif_files/Experiment-48_z10c1x0-1388y0-1040.tif_metadata.xml
- Figure7/Fig7C/Experiment-48F54G21_VC.tif_files/Experiment-48_z3c1x0-1388y0-1040.tif
- Figure7/Fig7C/Experiment-48F54G21_VC.tif_files/Experiment-48_z8c1x0-1388y0-1040.tif
- Figure7/Fig7C/Experiment-48F54G21_VC.tif_files/Experiment-48_z9c1x0-1388y0-1040.tif_metadata.xml
- Figure7/Fig7C/Experiment-48F54G21_VC.tif_files/Experiment-48_z3c1x0-1388y0-1040.tif_metadata.xml
- Figure7/Fig7C/Experiment-48F54G21_VC.tif_files/Experiment-48_z5c1x0-1388y0-1040.tif_metadata.xml
- Figure7/Fig7F/RTPCR_F54G21.tif
- Figure7/Fig7C/Experiment-48F54G21_VC.tif_files/Experiment-48_z4c1x0-1388y0-1040.tif
- Figure7/Fig7C/Experiment-48F54G21_VC.tif_files/Experiment-48_z2c1x0-1388y0-1040.tif_metadata.xml
- Figure7/Fig7C/Experiment-48F54G21_VC.tif_files/Experiment-48_z6c1x0-1388y0-1040.tif
- Figure7/Fig7C/Experiment-48F54G21_VC.tif_files/Experiment-48_z10c1x0-1388y0-1040.tif
- Figure7/Fig7C/Experiment-48F54G21_VC.tif_files/Experiment-48_z4c1x0-1388y0-1040.tif_metadata.xml
- Figure7/Fig7C/Experiment-48F54G21_VC.tif_files/Experiment-48_z7c1x0-1388y0-1040.tif
- Figure7/Fig7C/Experiment-48F54G21_VC.tif_files/Experiment-48_z8c1x0-1388y0-1040.tif_metadata.xml
- Figure7/Fig7C/Experiment-48F54G21_VC.tif_files/Experiment-48_z9c1x0-1388y0-1040.tif
- Figure7/Fig7C/Experiment-48F54G21_VC.tif_files/Experiment-48_z5c0x0-1388y0-1040.tif_metadata.xml
- Figure7/Fig7C/Experiment-48F54G21_VC.tif_files/Experiment-48_z8c0x0-1388y0-1040.tif_metadata.xml
- Figure7/Fig7C/Experiment-48F54G21_VC.tif_files/Experiment-48_z2c0x0-1388y0-1040.tif
- Figure7/Fig7C/Experiment-48F54G21_VC.tif_files/Experiment-48_z4c0x0-1388y0-1040.tif_metadata.xml
- Figure7/Fig7C/Experiment-48F54G21_VC.tif_files/Experiment-48_z2c0x0-1388y0-1040.tif_metadata.xml
- Figure7/Fig7C/Experiment-48F54G21_VC.tif_files/Experiment-48_z0c1x0-1388y0-1040.tif_metadata.xml
- Figure7/Fig7C/Experiment-48F54G21_VC.tif_files/Experiment-48_z6c1x0-1388y0-1040.tif_metadata.xml
- Figure7/Fig7C/Experiment-48F54G21_VC.tif_files/Experiment-48_z7c0x0-1388y0-1040.tif
- Figure7/Fig7C/Experiment-48F54G21_VC.tif_files/Experiment-48_z10c0x0-1388y0-1040.tif_metadata.xml
- Figure7/Fig7C/Experiment-48F54G21_VC.tif_files/Experiment-48_z6c0x0-1388y0-1040.tif_metadata.xml
- Figure7/Fig7C/Experiment-48F54G21_VC.tif_files/Experiment-48_z10c0x0-1388y0-1040.tif
- Figure7/Fig7C/Experiment-48F54G21_VC.tif_files/Experiment-48_z8c0x0-1388y0-1040.tif
- Figure7/Fig7C/Experiment-48F54G21_VC.tif_files/Experiment-48_z0c0x0-1388y0-1040.tif_metadata.xml
- Figure7/Fig7C/Experiment-48F54G21_VC.tif_files/Experiment-48_z0c0x0-1388y0-1040.tif
- Figure7/Fig7C/Experiment-48F54G21_VC.tif_files/Experiment-48_z2c1x0-1388y0-1040.tif
- Figure7/Fig7C/Experiment-48F54G21_VC.tif_files/Experiment-48_z9c0x0-1388y0-1040.tif
- Figure7/Fig7C/Experiment-48F54G21_VC.tif_files/Experiment-48_z3c0x0-1388y0-1040.tif
- Figure7/Fig7C/Experiment-48F54G21_VC.tif_files/Experiment-48_z5c0x0-1388y0-1040.tif
- Figure7/Fig7C/Experiment-48F54G21_VC.tif_files/Experiment-48_z1c1x0-1388y0-1040.tif_metadata.xml
- Figure7/Fig7C/Experiment-48F54G21_VC.tif_files/Experiment-48_z6c0x0-1388y0-1040.tif
- Figure7/Fig7C/Experiment-48F54G21_VC.tif_files/Experiment-48_z0c1x0-1388y0-1040.tif
- Figure7/Fig7C/Experiment-48F54G21_VC.tif_files/Experiment-48_z9c0x0-1388y0-1040.tif_metadata.xml
- Figure7/Fig7C/Experiment-48F54G21_VC.tif_files/Experiment-48_z3c0x0-1388y0-1040.tif_metadata.xml
- Figure7/Fig7C/Experiment-48F54G21_VC.tif_files/Experiment-48_z1c1x0-1388y0-1040.tif
- Figure7/Fig7C/Experiment-72goodVCUNC31WTSAR.tif_files/Experiment-72good_z7c1x0-1388y0-1040.tif_metadata.xml
- Figure7/Fig7C/Experiment-72goodVCUNC31WTSAR.tif_files/Experiment-72good_z4c1x0-1388y0-1040.tif_metadata.xml
- Figure7/Fig7C/Experiment-48F54G21_VC.tif_files/Experiment-48_z1c0x0-1388y0-1040.tif
- Figure7/Fig7C/Experiment-48F54G21_VC.tif_files/Experiment-48_z4c0x0-1388y0-1040.tif
- Figure7/Fig7C/Experiment-72goodVCUNC31WTSAR.tif_files/Experiment-72good_z5c1x0-1388y0-1040.tif_metadata.xml
- Figure7/Fig7C/Experiment-72goodVCUNC31WTSAR.tif_files/Experiment-72good_z4c1x0-1388y0-1040.tif
- Figure7/Fig7C/Experiment-48F54G21_VC.tif_files/Experiment-48_z1c0x0-1388y0-1040.tif_metadata.xml
- Figure7/Fig7C/Experiment-72goodVCUNC31WTSAR.tif_files/Experiment-72good_z2c1x0-1388y0-1040.tif_metadata.xml
- Figure7/Fig7C/Experiment-72goodVCUNC31WTSAR.tif_files/Experiment-72good_z7c1x0-1388y0-1040.tif
- Figure7/Fig7C/Experiment-72goodVCUNC31WTSAR.tif_files/Experiment-72good_z1c1x0-1388y0-1040.tif_metadata.xml
- Figure7/Fig7C/Experiment-72goodVCUNC31WTSAR.tif_files/Experiment-72good_z6c1x0-1388y0-1040.tif_metadata.xml
- Figure7/Fig7C/Experiment-72goodVCUNC31WTSAR.tif_files/Experiment-72good_z6c0x0-1388y0-1040.tif
- Figure7/Fig7C/Experiment-72goodVCUNC31WTSAR.tif_files/Experiment-72good_z0c1x0-1388y0-1040.tif
- Figure7/Fig7C/Experiment-72goodVCUNC31WTSAR.tif_files/Experiment-72good_z4c0x0-1388y0-1040.tif_metadata.xml
- Figure7/Fig7C/Experiment-72goodVCUNC31WTSAR.tif_files/Experiment-72good_z0c1x0-1388y0-1040.tif_metadata.xml
- Figure7/Fig7C/Experiment-72goodVCUNC31WTSAR.tif_files/Experiment-72good_z3c0x0-1388y0-1040.tif
- Figure7/Fig7C/Experiment-72goodVCUNC31WTSAR.tif_files/Experiment-72good_z3c0x0-1388y0-1040.tif_metadata.xml
- Figure7/Fig7C/Experiment-72goodVCUNC31WTSAR.tif_files/Experiment-72good_z6c1x0-1388y0-1040.tif
- Figure7/Fig7C/Experiment-72goodVCUNC31WTSAR.tif_files/Experiment-72good_z5c0x0-1388y0-1040.tif_metadata.xml
- Figure7/Fig7C/Experiment-72goodVCUNC31WTSAR.tif_files/Experiment-72good_z7c0x0-1388y0-1040.tif_metadata.xml
- Figure7/Fig7C/Experiment-72goodVCUNC31WTSAR.tif_files/Experiment-72good_z5c0x0-1388y0-1040.tif
- Figure7/Fig7C/Experiment-72goodVCUNC31WTSAR.tif_files/Experiment-72good_z3c1x0-1388y0-1040.tif_metadata.xml
- Figure7/Fig7C/Experiment-72goodVCUNC31WTSAR.tif_files/Experiment-72good_z2c0x0-1388y0-1040.tif_metadata.xml
- Figure7/Fig7C/Experiment-72goodVCUNC31WTSAR.tif_files/Experiment-72good_z1c0x0-1388y0-1040.tif_metadata.xml
- Figure7/Fig7C/Experiment-72goodVCUNC31WTSAR.tif_files/Experiment-72good_z2c0x0-1388y0-1040.tif
- Figure7/Fig7C/Experiment-48F54G21_VC.tif_files/Experiment-48_z7c0x0-1388y0-1040.tif_metadata.xml
- Figure7/Fig7C/Experiment-72goodVCUNC31WTSAR.tif_files/Experiment-72good_z5c1x0-1388y0-1040.tif
- Figure7/Fig7C/Experiment-72goodVCUNC31WTSAR.tif_files/Experiment-72good_z0c0x0-1388y0-1040.tif
- Figure7/Fig7C/Experiment-72goodVCUNC31WTSAR.tif_files/Experiment-72good_z3c1x0-1388y0-1040.tif
- Figure7/Fig7C/Experiment-72goodVCUNC31WTSAR.tif_files/Experiment-72good_z0c0x0-1388y0-1040.tif_metadata.xml
- Figure7/Fig7C/Experiment-48F54G21_VC.tif_files/VC/red.tif
- Figure7/Fig7C/Experiment-72goodVCUNC31WTSAR.tif_files/Experiment-72good_z6c0x0-1388y0-1040.tif_metadata.xml
- Figure7/Fig7C/Experiment-72goodVCUNC31WTSAR.tif_files/Experiment-72good_z7c0x0-1388y0-1040.tif
- Figure7/Fig7C/Experiment-48F54G21_VC.tif_files/VC/green.tif
- Figure7/Fig7C/Experiment-72goodVCUNC31WTSAR.tif_files/Experiment-72good_z1c1x0-1388y0-1040.tif
- Figure7/Fig7C/Experiment-72goodVCUNC31WTSAR.tif_files/Experiment-72good_z1c0x0-1388y0-1040.tif
- Figure7/Fig7C/Experiment-72goodVCUNC31WTSAR.tif_files/Experiment-72good_z4c0x0-1388y0-1040.tif
- Figure7/Fig7C/Experiment-72goodVCUNC31WTSAR.tif_files/vc/red.tif
- Figure7/Fig7C/Experiment-72goodVCUNC31WTSAR.tif_files/Experiment-72good_z2c1x0-1388y0-1040.tif
- Figure7/Fig7C/Experiment-72goodVCUNC31WTSAR.tif_files/vc/Experiment-72goodVCgreen.tif_files.tif
- Figure7/Fig7C/Experiment-72goodVCUNC31WTSAR.tif_files/vc/Experiment-72goodVCred.tif_files.tif
