# Supplementary material for: Regulated microexon alternative splicing in single neurons tunes synaptic function
Source: EMBO Rep. 2025 Jun 9;26(14):3640–62. doi: 10.1038/s44319-025-00493-7 (PMC12287369; doi:10.1038/s44319-025-00493-7)
Supplement: Supplementary file 8 — Source data Fig. 7 [file 44319_2025_493_MOESM8_ESM.zip › Figure7/Fig7J/Fig7J.xlsx]

## Sheet: PSIforMouseneurons
Motor Neurons	Olfactory Neurons
67	16.7
66	20
PSI value of UNC-31 homolog Cadps (mammmalian homolg) for mouse neuronal transcriptomics data
