# Supplementary material for: Regulated microexon alternative splicing in single neurons tunes synaptic function
Source: EMBO Rep. 2025 Jun 9;26(14):3640–62. doi: 10.1038/s44319-025-00493-7 (PMC12287369; doi:10.1038/s44319-025-00493-7)
Supplement: Supplementary file 8 — Source data Fig. 7 [file 44319_2025_493_MOESM8_ESM.zip › Figure7/Fig7E/Fig7E.xlsx]

## Sheet: UNC-31PSI
wild type	prp-40	exc-7	mbl-1	exc-7; mbl-1
33.3	5.4	20	23	8.6
32.8	10.6	26.6	9.1	7
27.1	9.6	39.7	29.4
50			30.4
Delta PSI is calculated for unc-31 microexon by analyzing the bulk RNA seq data of the respective genotypes.

## Sheet: F54G21PSI
wild type	prp-40	exc-7	mbl-1	exc-7; mbl-1
22	0	13.3	26.3	4.3
34.6	0	20.2	4.5	7.7
38.9	0	18.8	10.9
19.9			9.4
Delta PSI is calculated for F54G2.1 microexon by analyzing the bulk RNA seq data of the respective genotypes.
