# Supplementary material for: Regulated microexon alternative splicing in single neurons tunes synaptic function
Source: EMBO Rep. 2025 Jun 9;26(14):3640–62. doi: 10.1038/s44319-025-00493-7 (PMC12287369; doi:10.1038/s44319-025-00493-7)
Supplement: Supplementary file 8 — Source data Fig. 7 [file 44319_2025_493_MOESM8_ESM.zip › Figure7/Fig7D/Fig7D.xlsx]

## Sheet: microexon_PSI_MUN
Pan Neuron	ASG	AWA	ASK	VD	DD	VB
73.52	83	74.1	80.2	64	78.6	89.3
35.89	97.4	83.8	84.8	73.8	65.5	91.8
39.3	2.75	7	7.96	53.7	54	79.1
71.94	5.99	10.2	1.52	85.9	79.9	97.2
86.91	4.17	2.78	5.51	70.7	50.4	93.3
6.25	2.96	4.13	1.71	16.2	12.7	1.21
39.92	2.89	8.41	56.5	30.7	31.6	70.8
0	3.13	11.7	9.72	1.91	1.93	0
55.19	80	87.6	83	79.4	79.1	90.6
81.01	26.5	12.2	3.57	16.2	40.3	33.3
81.96	48.4	84.2	92.8	81	89.8	69.7
95.93	81.6	82.6	87.5	76.5	75.5	86.1
61.9	0	0	0	0.29	1	0
14.79	2.58	1.56	0	3.81	1.85	4.41
17.82	4.41	1.83	0.61	31.4	24.7	4.01
23.78	48.5	63.5	66.7	56.8	42.1	34.8
14.21	18.4	18	20.5	1.36	7.33	0
23.09	0	0	1.92	0.47	1.85	0
79.42	29.9	18.2	44.7	25.1	20.9	14.4
75	25	29.2	75	43.5	43.5	43.9
75.67	1.35	2.09	5.26	35.3	28.3	61.3
22.9	63.9	68	72.3	60.4	70.1	50.7
14.47	21.3	66.7	45.8	0.72	0.53	0
22.64	9.17	10.8	0	11.5	32.2	0
0	27.6	34.9	17.1	23.1	33.6	4.21
11.41	6.25	2.52	3.53	44.9	42.9	42.3
8.63	62.3	43.8	47	59.8	43.8	67
4.46	90	63	100	34	47.7	56.7
43.9	5.07	8.28	7.1	54.8	64.8	84.2
22.92	10.3	12.7	6.11	45.4	16.7	27.6
49.09	24.7	30.1	34.2	18.5	19.8	15.9
4.98	0	32.1	4.49	1.04	9.52	0
50	48.4	11.1	42.5	60.3	54.2	55.9
90.28	10	67.1	66.7	12	16.3	33.3
90.28	0	8.33	25	9.57	25	6.25
29.29	5.91	5.72	3.13	12.7	13.6	5.71
22.89	13.3	9.94	25.6	21.3	41.8	56.4
4.76	1.04	7.93	6.95	4.1	9.67	0
76.86	72.2	73.6	79.5	69.7	58.1	46.7
0	43.9	13	20	24.7	15	20.1
18.53	13.5	10.2	0	5.99	8.64	17.7
12.02	0	0.74	1.72	76.4	77.5	10.2
69.06	78	71.9	61.8	80.8	81.7	68.8
47.33	47.9	15.4	41.7	36.3	16.7	33.3
22.28	92	73.9	88.2	48.4	65.9	67.9
20.33	4.35	3.26	5.95	2.91	1.1	0.24
42.76	7.1	8.9	16.4	6.54	7.9	20.2
36.43	24.5	21.7	17.3	89.5	94.8	75.2
67.73	99.2	98.8	99.7	86.7	100	100
	6.02	2.32	0.86	8.87	4.3	3.52
	25	60.8	11.1	43.8	78.7	76.3
	50.2	46.4	58.6	34.7	45.2	37.7
	79.5	76.7	100	75.6	75.1	32.8
	57.9	67.6	50	57.3	71.8	43.9
	72.6	43.2	71.9	8.22	6.45	14
	87.6	77.5	94.6	53.1	59.1	78.1
	76.9	56	66.7	69.5	76	70.8
	79	87.3	79.4	86.8	72.8	90.3
	7.22	9.04	4.14	34.1	17.9	53
	19.4	6.25	10.4	3.39	5.28	0
	16.7	4.77	0.26	17.8	11.6	59.3
	87.9	92.4	92.3	90.3	89	100
	85.7	39.7	39.9	2.87	2.65	1.39
	37.5	60.5	63.7	30.7	23.5	13.6
	55	11.7	50	25.7	23.2	14.3
	92.7	81.9	93.5	83.8	90.4	95.4
	77.7	51.9	40.8	42.2	58.4	17.2
	97.1	87.2	94.8	92.7	98.9	98.7
	60.5	24	17.5	50.7	44.7	50.9
	52.8	42.6	55.1	45.1	37.1	62
	28.2	40.6	20.4	39.5	40.1	39.8
	66	97.4	96.7	72.2	86.7	89.5
	1.91	7.72	5.4	54.5	43.5	61.8
	1.63	10	13.1	8.2	8.51	3.65
	15.5	19.5	0	36	32.5	41.6
	75	66.7	25	72.3	41.2	25
	91.8	75	92.1	51.7	61.9	55.4
	0	44.4	38.7	25.1	26.3	10.4
	9.25	7.44	4.37	5.03	6.96	3.84
	12.5	9.64	0.96	3.94	5.61	56
	1.56	0	0	35.6	47.4	47.5
	92.5	91.2	81.5	95.9	97.7	97.2
	1	0	1.29	1.64	1.62	0.84
	80.2	64.5	70.5	59.2	66.5	59.2
	6.63	21	18	11.8	8.29	25
	64.7	56.1	74.7	78	65.4	63.1
	0	0	0	0.6	0.66	0
	27.3	32.8	64.2	3.22	1.01	0
	19.4	1.92	0	61.6	62.9	21.8
	19.4	8.13	28.4	40	23.2	12.5
	50.8	75	100	70.8	41.7	58.3
	100	98.8	97.9	94.9	100	90.8
	0	35.9	0	22	23.1	32.8
	67.5	55.9	93.6	35.7	34.9	33.7
	28.6	44.3		18.1	21.5	29.2
	25	0	0	5.28	9.72	0
	15.6	16.9	0	21.6	9.42	7.5
	54.3	42.6	77.1	35.5	51.6	17.8
	25	52.1	5.56	37.7	22.9	44.4
	0	53.7	0	28	47	8.33
	39.4	19.1	16.2	40.3	36.8	62.2
	6.91	3.91	1.52	10.2	15.8	7.95
	0	0.44	1.92	12.8	6.25	0
	0.51	0	0	0	0	0
	16.7	16.1	100	54.8	36.1	59.6
	29.1	20.7	81.3	26.6	45.4	27.2
	0	2.78	0	14.7	12.2	1.14
	12.5	0	51.9	19.2	4.31	1.39
	47.9	83.9	83.2	39.3	57.9	56.3
	2.08	13.3	4.58	77.4	61.1	17.4
	76.2	89.3	91.4	21.9	1.79	0
	5.56	14.2	6.25	21.6	24	2.78
	100	100	100	68.7	55	54.8
	0	32.5	93.6	38.9	34.3
	1.43	3.01	15	4.76	12.5	54.2
	75	84.2	100	86.4	92.1	100
	98.7	99.5	98.6	99.9	99.1	99.1
	100	66.7	100	100	93.1	100
	25	61.3	2.74	57	54.7	76.7
	100	100		95.7	92	100
	11.1	1.52		13.7	18.9	4.17
	0	0	0	0	0	0
	0	38.7	10.4	12.7	13.3	38.3
	12.1	33.3	11.1	8.53	10.4	9.57
Microexon PSI for various MUN domain containing transcripts calculated for various neuronal classes by using CeNGEN data.
