# Supplementary material for: Regulated microexon alternative splicing in single neurons tunes synaptic function
Source: EMBO Rep. 2025 Jun 9;26(14):3640–62. doi: 10.1038/s44319-025-00493-7 (PMC12287369; doi:10.1038/s44319-025-00493-7)
Supplement: Supplementary file 8 — Source data Fig. 7 [file 44319_2025_493_MOESM8_ESM.zip › Figure7/Fig7B/Fig7B.xlsx]

## Sheet: PSIcalculation_unc-31
Whole worm	pan neuronal	ASG	ASER	AWA	ASK	DA	DD	VB	VD	AVM	PVM	PVD
33	41	0	0	11.11	0	100	48.65	100	66.67	73.105	80	66.67
27	14	16.67	0	0	0	21.57	71.7		41.67	89.8	63.64	100
57	36	0	25	0	15.38	85.96	72.13	80	86.67	78.365
	14	0	0	0	6.67	90.62	9.09	100	87.69
unc-31 microexon PSI calculated for different classes of neurons by using the CeNGEN data.

## Sheet: PSIcalculation_F54G21
Whole worm	pan neuronal	ASG	ASER	AWA	ASK	DA	DD	VB	VD	AVM	PVM	PVD
35	30	0	47.83	11.76	9.77	15.26	76.62	86.11	56.27	8.845	5.88	14.29
39	43	3.6	38.37	9.585	5	53.125	56.935	84.445	48.405	10.89	24	7.27
19	39	0	22.62	11.76	0	80.475	87.04	84.52	62.25	11.35
	43	16.67	44.44	0	13.64	74.425	38.405	81.665	52.075
F54G2.1 microexon PSI calculated for different classes of neurons by using the CeNGEN data.
