# Supplementary material for: Regulated microexon alternative splicing in single neurons tunes synaptic function
Source: EMBO Rep. 2025 Jun 9;26(14):3640–62. doi: 10.1038/s44319-025-00493-7 (PMC12287369; doi:10.1038/s44319-025-00493-7)
Supplement: Supplementary file 8 — Source data Fig. 7 [file 44319_2025_493_MOESM8_ESM.zip › Figure7/Fig7H/Figure7H.xlsx]

## Sheet: AldicarbAssay
Time	wt			exc-7;mbl-1			unc-13included; exc-7; mbl1
	R1	R2	R3	R1	R2	R3	R1	R2	R3
0	1	1	1	1	1	1	1	1	1
40	0.8	0.94	0.8	0.67	0.68	0.65	0.87	0.85	0.94
80	0.65	0.7	0.53	0.25	0.3	0.35	0.6	0.54	0.58
120	0.4	0.5	0.33	0.12	0.15	0.15	0.3	0.34	0.29
160	0.27	0.3	0.27	0.07	0	0	0.12	0.2	0.11
200	0.15	0.1	0.15	0	0	0	0.08	0	0
240	0.08	0.06	0	0	0	0	0	0	0
280	0	0	0	0	0	0	0	0	0
aldicarb assay at 0.4mM for the respective genotypes.

## Sheet: 80minsfraction
Time	wt			exc-7; mbl-1			exc-7; mbl-1; ; unc-13included
	R1	R2	R3	R1	R2	R3	R1	R2	R3
80 mins	0.65	0.7	0.53	0.25	0.3	0.35	0.6	0.54	0.58
fraction of moving animals of respective genotypes at 80 minutes in the aldicarb assay at 0.4 mM.
