# Supplementary material for: Regulated microexon alternative splicing in single neurons tunes synaptic function
Source: EMBO Rep. 2025 Jun 9;26(14):3640–62. doi: 10.1038/s44319-025-00493-7 (PMC12287369; doi:10.1038/s44319-025-00493-7)
Supplement: Supplementary file 8 — Source data Fig. 7 [file 44319_2025_493_MOESM8_ESM.zip › Figure7/Fig7G/Figure7G.xlsx]

## Sheet: PSI in ex7mbl1
gene	ΔPSI beyond additive
unc-80	11.4399
W07E11.1	11.0967
dpy-23	2.7383
unc-53	2.48762
F35D11.3	1.82444
madd-4	1.77045
C41H7.1	0.936933
unc-26	0.538634
dmsr-8	0
arx-3	0
scd-1	0
spc-1	0
twk-31	0
clp-1	0
Y105E8A.25	0
rme-8	0
kvs-4	0
aqp-2	0
pqn-52	0
H06I04.1	0
exp-1	0
nmy-1	0
tyra-2	0
Y48A6C.7	0
unc-44	0
mig-15	0
efk-1	0
dct-6	0
rme-1	0
C30G4.4	0
T06F4.1	0
rgr-1	0
lgc-40	0
frpr-9	0
unc-22	0
C33G8.2	0
ZK673.11	0
col-99	-0.0322652
kvs-5	-1.75957
shk-1	-2.56041
csk-1	-2.70964
pld-1	-4.6776
H14E04.2	-4.88019
frm-4	-5.28018
tag-273	-6.0778
kvs-1	-10.9615
F54G2.1	-12.7475
unc-31	-13.3657
unc-13	-27.3475
dpy-1	-43.318
Specific sets of alternatively spliced microeoxns in exc-7; mbl-1 double mutant.
